# Supplementary material for: Noninvasive Brain Stimulation Enhances Memory Acquisition and Is Associated with Synaptoneurosome Modification in the Rat Hippocampus
Source: eNeuro. 2019 Dec 3;6(6):ENEURO.0311-19.2019. doi: 10.1523/ENEURO.0311-19.2019 (PMC6900464; doi:10.1523/ENEURO.0311-19.2019)
Supplement: Extended Data Table 2-1 — Results of GO slim analysis for the comparison between acquisition and retrieval groups Download Table 2-1, XLSX file. [file sup_enu-eN-NWR-0311-19-s06.xlsx]

## Sheet: GO-Slim CC
Analysis Type:	PANTHER Overrepresentation Test (Released 20171205)
Annotation Version and Release Date:	PANTHER version 13.1 Released 2018-02-03
Analyzed List:	Client Text Box Input (Rattus norvegicus)
Reference List:	Rattus norvegicus (all genes in database)
Test Type:	FISHER
PANTHER GO-Slim Cellular Component	Rattus norvegicus - REFLIST (21412)	Client Text Box Input (416)	Client Text Box Input (expected)	Client Text Box Input (over/under)	Client Text Box Input (fold Enrichment)	Client Text Box Input (raw P-value)	Client Text Box Input (FDR)
postsynaptic membrane (GO:0045211)	35	10	0.68	+	14.71	9.98e-09	7.99e-08
neuromuscular junction (GO:0031594)	14	3	0.27	+	11.03	0.00383	0.0129
proton-transporting ATP synthase complex (GO:0045259)	21	4	0.41	+	9.8	0.0012	0.00451
synapse (GO:0045202)	130	21	2.53	+	8.31	1.24e-12	7.96e-11
mitochondrial inner membrane (GO:0005743)	116	16	2.25	+	7.1	4.77e-09	5.08e-08
dendrite (GO:0030425)	109	15	2.12	+	7.08	1.49e-08	1.06e-07
SNARE complex (GO:0031201)	34	4	0.66	+	6.06	0.00575	0.0184
neuron projection (GO:0043005)	251	26	4.88	+	5.33	2.61e-11	5.57e-10
cell junction (GO:0030054)	102	10	1.98	+	5.05	5.7e-05	0.00026
axon (GO:0030424)	44	4	0.85	+	4.68	0.0131	0.0398
cell projection (GO:0042995)	384	28	7.46	+	3.75	7.41e-09	6.77e-08
protein complex (GO:0043234)	1739	78	33.79	+	2.31	8.91e-12	2.85e-10
cytoskeleton (GO:0005856)	561	24	10.9	+	2.2	0.000535	0.00214
membrane (GO:0016020)	2194	85	42.63	+	1.99	1.14e-09	1.46e-08
integral to membrane (GO:0016021)	963	35	18.71	+	1.87	0.000515	0.0022
macromolecular complex (GO:0032991)	2411	84	46.84	+	1.79	2.02e-07	1.17e-06
cytoplasm (GO:0005737)	3490	119	67.8	+	1.76	5.38e-10	8.61e-09
plasma membrane (GO:0005886)	1549	48	30.09	+	1.59	0.00162	0.00577
cell part (GO:0044464)	5783	162	112.35	+	1.44	1.96e-07	1.25e-06
intracellular (GO:0005622)	5532	147	107.48	+	1.37	2.18e-05	0.000107
Unclassified (UNCLASSIFIED)	13879	226	269.65	-	0.84	1.3e-05	6.93e-05

## Sheet: GO-Slim BP
Analysis Type:	PANTHER Overrepresentation Test (Released 20171205)
Annotation Version and Release Date:	PANTHER version 13.1 Released 2018-02-03
Analyzed List:	Client Text Box Input (Rattus norvegicus)
Reference List:	Rattus norvegicus (all genes in database)
Test Type:	FISHER
PANTHER GO-Slim Biological Process	Rattus norvegicus - REFLIST (21412)	Client Text Box Input (416)	Client Text Box Input (expected)	Client Text Box Input (over/under)	Client Text Box Input (fold Enrichment)	Client Text Box Input (raw P-value)	Client Text Box Input (FDR)
growth (GO:0040007)	8	3	0.16	+	19.3	0.00101	0.00882
asymmetric protein localization (GO:0008105)	10	3	0.19	+	15.44	0.0017	0.0134
muscle organ development (GO:0007517)	27	6	0.52	+	11.44	3.31e-05	0.000475
oxidative phosphorylation (GO:0006119)	52	11	1.01	+	10.89	2.67e-08	9.31e-07
pyrimidine nucleobase metabolic process (GO:0006206)	31	5	0.6	+	8.3	0.000569	0.00631
JNK cascade (GO:0007254)	32	5	0.62	+	8.04	0.000647	0.00632
respiratory electron transport chain (GO:0022904)	112	16	2.18	+	7.35	3.03e-09	1.48e-07
generation of precursor metabolites and energy (GO:0006091)	205	24	3.98	+	6.03	1.52e-11	3.72e-09
neuron-neuron synaptic transmission (GO:0007270)	90	10	1.75	+	5.72	2.13e-05	0.000325
purine nucleobase metabolic process (GO:0006144)	64	7	1.24	+	5.63	0.000404	0.00493
glycolysis (GO:0006096)	56	6	1.09	+	5.51	0.00115	0.00939
mitochondrial transport (GO:0006839)	47	5	0.91	+	5.48	0.00306	0.0186
neurotransmitter secretion (GO:0007269)	93	9	1.81	+	4.98	0.000146	0.00198
cation transport (GO:0006812)	85	7	1.65	+	4.24	0.00189	0.0144
calcium-mediated signaling (GO:0019722)	87	7	1.69	+	4.14	0.00214	0.0145
mitochondrion organization (GO:0007005)	90	7	1.75	+	4	0.00256	0.0165
synaptic transmission (GO:0007268)	387	30	7.52	+	3.99	5.54e-10	4.51e-08
anatomical structure morphogenesis (GO:0009653)	140	10	2.72	+	3.68	0.000622	0.0066
protein targeting (GO:0006605)	163	11	3.17	+	3.47	0.000529	0.00615
ion transport (GO:0006811)	394	22	7.65	+	2.87	1.82e-05	0.000296
cell-cell signaling (GO:0007267)	558	31	10.84	+	2.86	3.92e-07	9.58e-06
cellular amino acid metabolic process (GO:0006520)	225	12	4.37	+	2.75	0.00208	0.0149
MAPK cascade (GO:0000165)	331	16	6.43	+	2.49	0.0011	0.00923
protein localization (GO:0008104)	491	23	9.54	+	2.41	0.000197	0.00253
cytoskeleton organization (GO:0007010)	365	16	7.09	+	2.26	0.00344	0.0204
transport (GO:0006810)	1650	68	32.06	+	2.12	1.02e-08	4.13e-07
intracellular protein transport (GO:0006886)	649	26	12.61	+	2.06	0.000788	0.00712
protein transport (GO:0015031)	679	27	13.19	+	2.05	0.000636	0.00646
localization (GO:0051179)	1964	78	38.16	+	2.04	2.34e-09	1.43e-07
phosphate-containing compound metabolic process (GO:0006796)	1576	59	30.62	+	1.93	1.94e-06	3.93e-05
vesicle-mediated transport (GO:0016192)	715	26	13.89	+	1.87	0.00356	0.0207
intracellular signal transduction (GO:0035556)	1093	38	21.24	+	1.79	0.000714	0.0067
organelle organization (GO:0006996)	1212	39	23.55	+	1.66	0.00264	0.0165
cellular component organization (GO:0016043)	1938	57	37.65	+	1.51	0.00191	0.0141
cellular component organization or biogenesis (GO:0071840)	2111	61	41.01	+	1.49	0.00211	0.0147
metabolic process (GO:0008152)	5984	159	116.26	+	1.37	7.58e-06	0.000142
cellular process (GO:0009987)	8805	225	171.07	+	1.32	1.5e-07	4.57e-06
primary metabolic process (GO:0044238)	4810	120	93.45	+	1.28	0.00252	0.0166
Unclassified (UNCLASSIFIED)	9790	123	190.2	-	0.65	2.71e-11	3.31e-09
sensory perception (GO:0007600)	951	3	18.48	-	0.16	1.67e-05	0.000292
sensory perception of smell (GO:0007608)	766	0	14.88	-	< 0.01	5.48e-07	1.22e-05
sensory perception of chemical stimulus (GO:0007606)	817	0	15.87	-	< 0.01	2.64e-07	7.15e-06

## Sheet: GO-Slim MF
Analysis Type:	PANTHER Overrepresentation Test (Released 20171205)
Annotation Version and Release Date:	PANTHER version 13.1 Released 2018-02-03
Analyzed List:	Client Text Box Input (Rattus norvegicus)
Reference List:	Rattus norvegicus (all genes in database)
Test Type:	FISHER
PANTHER GO-Slim Molecular Function	Rattus norvegicus - REFLIST (21412)	Client Text Box Input (416)	Client Text Box Input (expected)	Client Text Box Input (over/under)	Client Text Box Input (fold Enrichment)	Client Text Box Input (raw P-value)	Client Text Box Input (FDR)
glutamate receptor activity (GO:0008066)	41	9	0.8	+	11.3	3.82e-07	9.12e-06
nucleotide kinase activity (GO:0019201)	35	7	0.68	+	10.29	1.32e-05	0.000194
SNAP receptor activity (GO:0005484)	28	4	0.54	+	7.35	0.00307	0.0266
hydrogen ion transmembrane transporter activity (GO:0015078)	73	10	1.42	+	7.05	4e-06	8.48e-05
carbohydrate kinase activity (GO:0019200)	31	4	0.6	+	6.64	0.00427	0.0326
anion channel activity (GO:0005253)	49	5	0.95	+	5.25	0.00361	0.0287
ligand-gated ion channel activity (GO:0015276)	132	13	2.56	+	5.07	4.31e-06	8.24e-05
voltage-gated ion channel activity (GO:0005244)	87	7	1.69	+	4.14	0.00214	0.0227
ion channel activity (GO:0005216)	330	26	6.41	+	4.06	5.9e-09	3.76e-07
cation channel activity (GO:0005261)	115	8	2.23	+	3.58	0.00249	0.0251
microtubule binding (GO:0008017)	106	7	2.06	+	3.4	0.00595	0.0437
small GTPase regulator activity (GO:0005083)	152	10	2.95	+	3.39	0.00112	0.0134
oxidoreductase activity (GO:0016491)	567	33	11.02	+	3	5.89e-08	1.88e-06
kinase activity (GO:0016301)	608	33	11.81	+	2.79	2.71e-07	7.39e-06
calcium ion binding (GO:0005509)	203	11	3.94	+	2.79	0.0028	0.0254
cytoskeletal protein binding (GO:0008092)	317	17	6.16	+	2.76	0.000253	0.00345
cation transmembrane transporter activity (GO:0008324)	247	13	4.8	+	2.71	0.00154	0.0173
transmembrane transporter activity (GO:0022857)	835	42	16.22	+	2.59	4.54e-08	1.73e-06
transporter activity (GO:0005215)	964	47	18.73	+	2.51	1.9e-08	9.09e-07
transferase activity (GO:0016740)	1291	49	25.08	+	1.95	1.15e-05	0.000183
catalytic activity (GO:0003824)	4267	150	82.9	+	1.81	3.89e-14	7.44e-12
protein binding (GO:0005515)	2662	84	51.72	+	1.62	9.25e-06	0.000161
Unclassified (UNCLASSIFIED)	11215	157	217.89	-	0.72	3.06e-09	2.92e-07
signal transducer activity (GO:0004871)	1734	18	33.69	-	0.53	0.00342	0.0284
receptor activity (GO:0004872)	1886	18	36.64	-	0.49	0.000788	0.01
sequence-specific DNA binding transcription factor activity (GO:0003700)	752	4	14.61	-	0.27	0.0025	0.0239
