# Supplementary material for: Noninvasive Brain Stimulation Enhances Memory Acquisition and Is Associated with Synaptoneurosome Modification in the Rat Hippocampus
Source: eNeuro. 2019 Dec 3;6(6):ENEURO.0311-19.2019. doi: 10.1523/ENEURO.0311-19.2019 (PMC6900464; doi:10.1523/ENEURO.0311-19.2019)
Supplement: Extended Data Table 3-1 — Results of functional clustering annotation analysis for the comparison between sham and acquisition groups. Download Table 3-1, XLSX file. [file sup_enu-eN-NWR-0311-19-s07.xlsx]

## Sheet: Functional Annot Clusterining
Annotation Cluster 1	Enrichment Score: 13.957379005517307
Category	Term	Count	%	PValue	Genes	List Total	Pop Hits	Pop Total	Fold Enrichment	Bonferroni	Benjamini	FDR
UP_KEYWORDS	Synapse	31	17.2222	1.29533e-23	84556, 191595, 286923, 192117, 191573, 116681, 114114, 29495, 29548, 361705, 24410, 266780, 24380, 64845, 259269, 113970, 59312, 64829, 78957, 65040, 29705, 117096, 314721, 366376, 79220, 50592, 83810, 116647, 29627, 24408, 171093	180	295	20793	12.139	2.81087e-21	1.40543e-21	1.64523e-20
UP_KEYWORDS	Cell junction	34	18.8889	6.72415e-21	84556, 191595, 286923, 192117, 191573, 116681, 114114, 29495, 29548, 361705, 314641, 24410, 266780, 24380, 64845, 259269, 113970, 59312, 361789, 64829, 78957, 65040, 29705, 117096, 366376, 314721, 79220, 50592, 83810, 84353, 116647, 29627, 24408, 171093	180	468	20793	8.39224	1.45914e-18	4.8638e-19	8.54052e-18
GOTERM_CC_DIRECT	GO:0030054~cell junction	32	17.7778	1.39501e-19	84556, 191595, 286923, 192117, 191573, 116681, 114114, 29495, 29548, 361705, 29211, 24410, 266780, 24380, 64845, 259269, 59312, 64829, 78957, 65040, 29705, 117096, 314721, 366376, 79220, 50592, 83810, 84353, 116647, 29627, 24408, 171093	174	410	18520	8.30726	3.76653e-17	3.76653e-17	1.83418e-16
UP_KEYWORDS	Postsynaptic cell membrane	21	11.6667	1.95035e-18	59312, 286923, 78957, 191573, 65040, 116681, 29705, 117096, 29495, 314721, 29548, 361705, 79220, 50592, 24410, 83810, 116647, 29627, 24408, 171093, 64845	180	149	20793	16.2809	4.23227e-16	8.46454e-17	2.4772e-15
GOTERM_CC_DIRECT	GO:0045211~postsynaptic membrane	23	12.7778	1.05081e-17	83731, 59312, 286923, 78957, 191573, 65040, 116681, 29705, 58948, 117096, 29495, 314721, 29548, 361705, 79220, 50592, 24410, 83810, 116647, 29627, 24408, 171093, 64845	174	197	18520	12.4266	2.83718e-15	1.41859e-15	1.38162e-14
GOTERM_CC_DIRECT	GO:0045202~synapse	25	13.8889	4.3935e-16	84556, 286923, 192117, 191573, 58948, 29495, 24410, 266780, 24380, 64845, 259269, 113970, 59312, 64829, 78957, 65040, 117096, 366376, 79220, 50592, 84353, 83810, 116647, 29627, 24408	174	294	18520	9.05075	1.19904e-13	3.9968e-14	5.88418e-13
GOTERM_CC_DIRECT	GO:0014069~postsynaptic density	23	12.7778	5.94957e-16	59312, 84556, 286923, 192117, 362587, 78957, 191573, 65040, 116681, 58948, 29495, 314721, 29548, 361705, 79220, 50592, 24410, 116647, 29627, 24408, 259269, 171093, 113970	174	238	18520	10.2859	1.4988e-13	3.75255e-14	7.32747e-13
GOTERM_CC_DIRECT	GO:0043197~dendritic spine	15	8.33333	1.127e-10	59312, 24669, 286923, 78957, 29495, 314721, 361705, 79220, 50592, 24410, 116647, 29627, 24408, 171093, 310811	174	148	18520	10.7875	3.0429e-08	6.08581e-09	1.4818e-07
KEGG_PATHWAY	rno04724:Glutamatergic synapse	13	7.22222	2.14861e-08	25289, 59312, 50592, 24410, 191573, 78957, 65040, 29716, 29627, 24408, 171093, 29495, 29548	101	115	7780	8.70771	3.65263e-06	3.65263e-06	2.62127e-05
UP_KEYWORDS	Cell membrane	49	27.2222	7.93408e-06	191573, 83529, 29495, 309376, 29548, 64358, 66028, 64845, 59312, 64829, 362587, 78957, 65040, 84589, 29705, 117096, 79559, 314721, 366376, 79220, 83810, 56780, 24408, 171093, 114513, 84556, 286923, 60328, 116681, 84408, 361705, 25289, 314641, 25482, 24410, 266780, 24380, 113970, 50688, 83731, 361433, 94172, 79130, 298203, 50592, 84353, 116647, 29627, 85237	180	2971	20793	1.90519	0.00172022	7.48539e-05	0.0100768
SP_COMMENT_TYPE	interaction	16	8.88889	0.000235355	83731, 24669, 78957, 65040, 58808, 116681, 58948, 114114, 29495, 50592, 60445, 24410, 29627, 24408, 171093, 113970	166	281	8840	3.0322	0.00516504	0.00103515	0.184049
Annotation Cluster 2	Enrichment Score: 12.400171817596979
Category	Term	Count	%	PValue	Genes	List Total	Pop Hits	Pop Total	Fold Enrichment	Bonferroni	Benjamini	FDR
UP_KEYWORDS	Synapse	31	17.2222	1.29533e-23	84556, 191595, 286923, 192117, 191573, 116681, 114114, 29495, 29548, 361705, 24410, 266780, 24380, 64845, 259269, 113970, 59312, 64829, 78957, 65040, 29705, 117096, 314721, 366376, 79220, 50592, 83810, 116647, 29627, 24408, 171093	180	295	20793	12.139	2.81087e-21	1.40543e-21	1.64523e-20
GOTERM_CC_DIRECT	GO:0045202~synapse	25	13.8889	4.3935e-16	84556, 286923, 192117, 191573, 58948, 29495, 24410, 266780, 24380, 64845, 259269, 113970, 59312, 64829, 78957, 65040, 117096, 366376, 79220, 50592, 84353, 83810, 116647, 29627, 24408	174	294	18520	9.05075	1.19904e-13	3.9968e-14	5.88418e-13
UP_KEYWORDS	Alternative splicing	38	21.1111	5.27319e-15	84556, 286923, 192117, 191573, 58808, 29716, 360650, 58948, 114114, 29495, 84408, 689560, 79146, 29613, 64845, 259269, 362863, 113970, 295619, 83731, 59312, 24669, 360958, 64829, 78957, 65040, 117096, 314721, 171116, 50592, 29693, 56780, 83810, 116647, 29627, 24408, 171093, 66013	180	938	20793	4.67978	1.13232e-12	1.61759e-13	6.62803e-12
SP_COMMENT_TYPE	alternative products	37	20.5556	5.28798e-06	84556, 286923, 192117, 191573, 58808, 29716, 289668, 360650, 58948, 114114, 29495, 79146, 29613, 64845, 259269, 362863, 113970, 295619, 83731, 59312, 24669, 360958, 64829, 78957, 65040, 117096, 314721, 171116, 50592, 29693, 83810, 56780, 116647, 29627, 24408, 171093, 66013	166	889	8840	2.21638	0.000116329	3.87779e-05	0.00413848
UP_SEQ_FEATURE	splice variant	36	20	6.28907e-05	84556, 286923, 192117, 191573, 58808, 29716, 289668, 360650, 58948, 114114, 79146, 29613, 64845, 259269, 362863, 113970, 295619, 83731, 59312, 24669, 360958, 64829, 78957, 65040, 117096, 314721, 171116, 50592, 29693, 83810, 56780, 116647, 29627, 24408, 171093, 66013	168	852	7976	2.00604	0.034789	0.0117335	0.092036
Annotation Cluster 3	Enrichment Score: 9.535237333409396
Category	Term	Count	%	PValue	Genes	List Total	Pop Hits	Pop Total	Fold Enrichment	Bonferroni	Benjamini	FDR
UP_KEYWORDS	Ion transport	24	13.3333	1.17698e-10	50688, 171375, 83731, 191573, 29716, 29705, 83529, 246325, 25297, 689560, 79220, 50592, 83531, 170824, 29693, 24410, 83810, 64358, 29627, 306243, 24408, 364678, 25743, 300992	180	516	20793	5.37287	2.55406e-08	2.83784e-09	1.49492e-07
UP_KEYWORDS	Transport	38	21.1111	2.55864e-10	353307, 84556, 293448, 191573, 29716, 678759, 83529, 689560, 83531, 170824, 54350, 24410, 64358, 364678, 25743, 26199, 50688, 171375, 83731, 94172, 84589, 29705, 288707, 246325, 25297, 304971, 362440, 79220, 50592, 50556, 29693, 83810, 29627, 306243, 59074, 24408, 681896, 300992	180	1349	20793	3.25399	5.55225e-08	5.55225e-09	3.2498e-07
UP_KEYWORDS	Ion channel	18	10	8.23205e-10	50688, 83731, 191573, 29716, 29705, 246325, 25297, 689560, 79220, 50592, 83810, 24410, 64358, 29627, 306243, 24408, 25743, 300992	180	296	20793	7.02466	1.78635e-07	1.37412e-08	1.04557e-06
Annotation Cluster 4	Enrichment Score: 7.4442094965624115
Category	Term	Count	%	PValue	Genes	List Total	Pop Hits	Pop Total	Fold Enrichment	Bonferroni	Benjamini	FDR
UP_KEYWORDS	Mitochondrion	33	18.3333	1.76949e-15	25058, 293448, 293113, 678759, 83529, 114114, 290596, 171451, 83531, 29390, 364678, 29253, 26199, 24513, 171375, 24669, 361418, 26956, 290652, 298203, 79223, 361884, 304971, 362440, 300111, 171116, 24426, 27100, 29223, 294972, 304017, 312444, 681896	180	662	20793	5.75838	3.85469e-13	6.42819e-14	2.25375e-12
GOTERM_CC_DIRECT	GO:0005743~mitochondrial inner membrane	16	8.88889	2.58547e-07	171375, 94172, 293448, 293113, 298203, 83529, 362440, 300111, 171116, 290596, 171451, 83531, 294972, 312444, 364678, 681896	174	313	18520	5.44086	6.98052e-05	6.34613e-06	0.00033994
UP_KEYWORDS	Transit peptide	13	7.22222	2.3937e-05	171375, 293448, 678759, 298203, 361884, 362440, 171116, 290596, 171451, 294972, 29390, 312444, 24513	180	322	20793	4.66372	0.00518093	0.000199765	0.0303988
UP_KEYWORDS	Mitochondrion inner membrane	9	5	0.000152652	171116, 171375, 290596, 293448, 293113, 312444, 298203, 29390, 681896	180	177	20793	5.87373	0.0325854	0.00103472	0.193715
Annotation Cluster 5	Enrichment Score: 5.226912650047768
Category	Term	Count	%	PValue	Genes	List Total	Pop Hits	Pop Total	Fold Enrichment	Bonferroni	Benjamini	FDR
GOTERM_BP_DIRECT	GO:2000463~positive regulation of excitatory postsynaptic potential	7	3.88889	2.31721e-07	59312, 84556, 78957, 116647, 24408, 29495, 117096	170	28	17535	25.7868	0.00030235	0.000100793	0.000378524
GOTERM_MF_DIRECT	GO:0097110~scaffold protein binding	8	4.44444	9.93531e-07	25289, 59312, 79220, 286923, 78957, 116647, 29495, 689560	160	56	16650	14.8661	0.00036158	7.23265e-05	0.00136674
GOTERM_BP_DIRECT	GO:0097113~AMPA glutamate receptor clustering	3	1.66667	0.000905974	59312, 116647, 29495	170	5	17535	61.8882	0.69359	0.0501275	1.46971
Annotation Cluster 6	Enrichment Score: 5.155251829975879
Category	Term	Count	%	PValue	Genes	List Total	Pop Hits	Pop Total	Fold Enrichment	Bonferroni	Benjamini	FDR
PUBMED_ID	9115257 (Neuronal membrane-associated guanylate kinases; PSD-95/SAP90)	5	2.77778	2.27382e-07	286923, 65040, 116681, 58948, 29495	177	7	19334	78.0226	0.000954096	0.000238609	0.000424756
PUBMED_ID	10644767	4	2.22222	2.94671e-06	65040, 116681, 29495, 113970	177	4	19334	109.232	0.0122941	0.00154509	0.00550439
PUBMED_ID	11178875	4	2.22222	1.45366e-05	78957, 65040, 116681, 29495	177	6	19334	72.8211	0.0592002	0.00608391	0.0271512
PUBMED_ID	9286858	3	1.66667	0.000245718	65040, 116681, 29495	177	3	19334	109.232	0.643582	0.0710398	0.458013
Annotation Cluster 7	Enrichment Score: 4.908488807692238
Category	Term	Count	%	PValue	Genes	List Total	Pop Hits	Pop Total	Fold Enrichment	Bonferroni	Benjamini	FDR
PUBMED_ID	15458844	9	5	7.69929e-11	59312, 78957, 116647, 29627, 171093, 58948, 29495, 117096, 113970	177	27	19334	36.4105	3.23216e-07	1.61608e-07	1.43825e-07
UP_KEYWORDS	SH3 domain	14	7.77778	1.56449e-09	50688, 59312, 303583, 78957, 362587, 58808, 58948, 29495, 25297, 85275, 363509, 266780, 171093, 66013	180	162	20793	9.98292	3.39494e-07	2.42496e-08	1.9871e-06
PUBMED_ID	10958799	6	3.33333	7.22453e-09	59312, 78957, 171093, 58948, 29495, 113970	177	9	19334	72.8211	3.03281e-05	1.01095e-05	1.34956e-05
INTERPRO	IPR008145:Guanylate kinase/L-type calcium channel	7	3.88889	6.88698e-08	50688, 58808, 58948, 29495, 25297, 85275, 113970	173	25	19384	31.3729	3.07155e-05	3.07155e-05	9.75807e-05
SMART	SM00072:GuKc	7	3.88889	7.84075e-08	50688, 58808, 58948, 29495, 25297, 85275, 113970	90	25	9680	30.1156	7.13506e-06	7.13506e-06	8.54792e-05
PFAM	PF00625:Guanylate kinase	7	3.88889	1.43163e-07	50688, 58808, 58948, 29495, 25297, 85275, 113970	175	25	17307	27.6912	3.37859e-05	3.37859e-05	0.000184295
GOTERM_MF_DIRECT	GO:0035255~ionotropic glutamate receptor binding	7	3.88889	2.18469e-07	59312, 84353, 24410, 78957, 171093, 58948, 29495	160	28	16650	26.0156	7.95195e-05	3.97605e-05	0.000300536
INTERPRO	IPR001452:Src homology-3 domain	13	7.22222	3.75228e-07	50688, 59312, 303583, 78957, 58808, 58948, 29495, 25297, 85275, 363509, 266780, 171093, 66013	173	209	19384	6.96938	0.000167338	8.36724e-05	0.000531655
UP_SEQ_FEATURE	domain:SH3	11	6.11111	1.44992e-06	50688, 59312, 303583, 78957, 58808, 363509, 171093, 58948, 29495, 66013, 25297	168	69	7976	7.56867	0.000815973	0.00040807	0.00212274
PFAM	PF00595:PDZ domain (Also known as DHR or GLGF)	10	5.55556	4.49615e-06	59312, 84556, 78966, 78957, 58808, 171093, 58948, 29495, 85275, 113970	175	124	17307	7.97558	0.00106053	0.000353635	0.00578779
SMART	SM00228:PDZ	10	5.55556	5.4071e-06	59312, 84556, 78966, 78957, 58808, 171093, 58948, 29495, 85275, 113970	90	141	9680	7.62805	0.000491927	0.000164002	0.00589462
INTERPRO	IPR001478:PDZ domain	10	5.55556	7.05475e-06	59312, 84556, 78966, 78957, 58808, 171093, 58948, 29495, 85275, 113970	173	148	19384	7.57069	0.00314148	0.000786298	0.00999531
INTERPRO	IPR020590:Guanylate kinase, conserved site	5	2.77778	1.00248e-05	58808, 58948, 29495, 85275, 113970	173	16	19384	35.0145	0.00446109	0.000893815	0.014203
INTERPRO	IPR008144:Guanylate kinase	5	2.77778	3.865e-05	58808, 58948, 29495, 85275, 113970	173	22	19384	25.4651	0.0170905	0.00286892	0.0547488
SMART	SM00326:SH3	10	5.55556	7.18819e-05	59312, 78957, 58808, 363509, 266780, 171093, 58948, 29495, 66013, 85275	90	195	9680	5.51567	0.00652014	0.00163404	0.0783372
GOTERM_BP_DIRECT	GO:0035176~social behavior	6	3.33333	0.000169212	59312, 78957, 24408, 171093, 29495, 117096	170	54	17535	11.4608	0.198155	0.0156505	0.276056
GOTERM_BP_DIRECT	GO:0071625~vocalization behavior	4	2.22222	0.000234286	59312, 78957, 171093, 29495	170	13	17535	31.7376	0.26345	0.0189297	0.382028
UP_SEQ_FEATURE	domain:Guanylate kinase-like	4	2.22222	0.00131451	58808, 58948, 29495, 113970	168	11	7976	17.2641	0.523152	0.137665	1.90736
INTERPRO	IPR011511:Variant SH3	5	2.77778	0.00153497	59312, 78957, 266780, 171093, 85275	173	56	19384	10.0041	0.495972	0.0662181	2.15304
PFAM	PF07653:Variant SH3 domain	5	2.77778	0.00241282	59312, 78957, 266780, 171093, 85275	175	56	17307	8.8301	0.434538	0.107762	3.06194
PUBMED_ID	15024025	3	1.66667	0.0127277	58948, 29495, 85275	177	19	19334	17.2471	1	0.893602	21.2807
UP_SEQ_FEATURE	domain:PDZ 3	3	1.66667	0.0336224	58948, 29495, 113970	168	14	7976	10.1735	1	0.799026	39.3903
UP_SEQ_FEATURE	domain:PDZ 2	3	1.66667	0.0705761	58948, 29495, 113970	168	21	7976	6.78231	1	0.935885	65.7522
UP_SEQ_FEATURE	domain:PDZ 1	3	1.66667	0.0705761	58948, 29495, 113970	168	21	7976	6.78231	1	0.935885	65.7522
Annotation Cluster 8	Enrichment Score: 4.863351760940238
Category	Term	Count	%	PValue	Genes	List Total	Pop Hits	Pop Total	Fold Enrichment	Bonferroni	Benjamini	FDR
GOTERM_MF_DIRECT	GO:0035255~ionotropic glutamate receptor binding	7	3.88889	2.18469e-07	59312, 84353, 24410, 78957, 171093, 58948, 29495	160	28	16650	26.0156	7.95195e-05	3.97605e-05	0.000300536
PUBMED_ID	16495444 (NMDA Receptor)	4	2.22222	1.45366e-05	24410, 24408, 58948, 29495	177	6	19334	72.8211	0.0592002	0.00608391	0.0271512
PUBMED_ID	16540568	3	1.66667	0.000809271	24410, 58948, 29495	177	5	19334	65.539	0.966583	0.191374	1.50097
Annotation Cluster 9	Enrichment Score: 4.415403370708092
Category	Term	Count	%	PValue	Genes	List Total	Pop Hits	Pop Total	Fold Enrichment	Bonferroni	Benjamini	FDR
GOTERM_CC_DIRECT	GO:0043198~dendritic shaft	8	4.44444	1.39906e-06	50592, 192117, 84353, 116647, 29627, 58948, 117096, 361705	174	60	18520	14.1916	0.000377675	2.51828e-05	0.00183949
GOTERM_CC_DIRECT	GO:0032281~AMPA glutamate receptor complex	6	3.33333	7.9165e-06	50592, 29627, 499913, 58948, 29495, 361705	174	30	18520	21.2874	0.00213518	0.000125725	0.0104082
PUBMED_ID	19265014	3	1.66667	0.00512178	50592, 29627, 361705	177	12	19334	27.3079	1	0.641741	9.14652
Annotation Cluster 10	Enrichment Score: 4.338901353361662
Category	Term	Count	%	PValue	Genes	List Total	Pop Hits	Pop Total	Fold Enrichment	Bonferroni	Benjamini	FDR
PUBMED_ID	15458844 (glutamatergic synapses)	9	5	7.69929e-11	59312, 78957, 116647, 29627, 171093, 58948, 29495, 117096, 113970	177	27	19334	36.4105	3.23216e-07	1.61608e-07	1.43825e-07
PUBMED_ID	10958799 (Shank1 and CL1 in the postsynaptic density; PDZ domains)	6	3.33333	7.22453e-09	59312, 78957, 171093, 58948, 29495, 113970	177	9	19334	72.8211	3.03281e-05	1.01095e-05	1.34956e-05
GOTERM_MF_DIRECT	GO:0035255~ionotropic glutamate receptor binding	7	3.88889	2.18469e-07	59312, 84353, 24410, 78957, 171093, 58948, 29495	160	28	16650	26.0156	7.95195e-05	3.97605e-05	0.000300536
GOTERM_BP_DIRECT	GO:2000463~positive regulation of excitatory postsynaptic potential	7	3.88889	2.31721e-07	59312, 84556, 78957, 116647, 24408, 29495, 117096	170	28	17535	25.7868	0.00030235	0.000100793	0.000378524
GOTERM_BP_DIRECT	GO:0035418~protein localization to synapse	6	3.33333	3.14159e-07	78957, 58808, 65040, 116647, 29495, 117096	170	16	17535	38.6801	0.000409893	0.000102489	0.00051319
PUBMED_ID	15681343	5	2.77778	4.5153e-07	50592, 116647, 24408, 29495, 117096	177	8	19334	68.2698	0.00189373	0.000379033	0.000843467
GOTERM_CC_DIRECT	GO:0060076~excitatory synapse	7	3.88889	9.40399e-07	50592, 64829, 78957, 116647, 24408, 29495, 117096	174	36	18520	20.696	0.000253876	1.95312e-05	0.00123644
PUBMED_ID	19730411	5	2.77778	2.08356e-06	50592, 64829, 116647, 24408, 29495	177	11	19334	49.6507	0.00870867	0.00124876	0.00389208
GOTERM_BP_DIRECT	GO:0007416~synapse assembly	7	3.88889	4.37474e-06	59312, 29211, 116647, 259269, 64845, 171093, 117096	170	45	17535	16.0451	0.00569278	0.000713376	0.00714607
PUBMED_ID	10433268	4	2.22222	7.31735e-06	59312, 78957, 65040, 29495	177	5	19334	87.3853	0.0302513	0.00340733	0.0136681
PUBMED_ID	12930820	4	2.22222	2.52684e-05	116647, 24408, 29705, 29495	177	7	19334	62.4181	0.100646	0.00959712	0.0471916
GOTERM_MF_DIRECT	GO:0008022~protein C-terminus binding	11	6.11111	3.71582e-05	59312, 24669, 65248, 29693, 84353, 78957, 66028, 171093, 58948, 29495, 29548	160	212	16650	5.39947	0.0134348	0.0019304	0.0511046
REACTOME_PATHWAY	R-RNO-438066:R-RNO-438066	5	2.77778	3.99108e-05	50592, 24410, 29627, 24408, 29495	90	17	7465	24.3954	0.00806932	0.00404283	0.0501344
GOTERM_BP_DIRECT	GO:0035176~social behavior	6	3.33333	0.000169212	59312, 78957, 24408, 171093, 29495, 117096	170	54	17535	11.4608	0.198155	0.0156505	0.276056
GOTERM_BP_DIRECT	GO:0071625~vocalization behavior	4	2.22222	0.000234286	59312, 78957, 171093, 29495	170	13	17535	31.7376	0.26345	0.0189297	0.382028
GOTERM_BP_DIRECT	GO:0050885~neuromuscular process controlling balance	6	3.33333	0.000257685	59312, 83731, 85482, 78957, 29495, 117096	170	59	17535	10.4895	0.285607	0.0195893	0.420108
PUBMED_ID	21185848	3	1.66667	0.00048849	50592, 24408, 29495	177	4	19334	81.9237	0.871417	0.127808	0.908582
GOTERM_BP_DIRECT	GO:2000311~regulation of alpha-amino-3-hydroxy-5-methyl-4-isoxazole propionate selective glutamate receptor activity	4	2.22222	0.000645172	78957, 116647, 117096, 361705	170	18	17535	22.9216	0.569247	0.0393122	1.04872
PUBMED_ID	15620359	3	1.66667	0.000809271	24408, 29495, 117096	177	5	19334	65.539	0.966583	0.191374	1.50097
GOTERM_BP_DIRECT	GO:0051968~positive regulation of synaptic transmission, glutamatergic	4	2.22222	0.00194267	59312, 116647, 171093, 117096	170	26	17535	15.8688	0.920949	0.0929903	3.1266
GOTERM_BP_DIRECT	GO:0060999~positive regulation of dendritic spine development	4	2.22222	0.00267306	59312, 78957, 116647, 117096	170	29	17535	14.2272	0.969591	0.117283	4.27819
GOTERM_BP_DIRECT	GO:0035641~locomotory exploration behavior	3	1.66667	0.00778738	59312, 29495, 117096	170	14	17535	22.1029	0.999963	0.265937	11.989
GOTERM_BP_DIRECT	GO:0060997~dendritic spine morphogenesis	3	1.66667	0.00892891	59312, 78957, 29495	170	15	17535	20.6294	0.999992	0.291249	13.6285
GOTERM_BP_DIRECT	GO:0050804~modulation of synaptic transmission	3	1.66667	0.0296252	50592, 116647, 117096	170	28	17535	11.0515	1	0.573932	38.8141
GOTERM_MF_DIRECT	GO:0004872~receptor activity	4	2.22222	0.115585	64829, 116647, 29627, 117096	160	124	16650	3.35685	1	0.629741	81.5426
GOTERM_CC_DIRECT	GO:0009986~cell surface	7	3.88889	0.510403	50592, 24410, 116647, 29627, 24408, 25743, 117096	174	612	18520	1.21741	1	0.923542	99.9916
Annotation Cluster 11	Enrichment Score: 4.254565577145131
Category	Term	Count	%	PValue	Genes	List Total	Pop Hits	Pop Total	Fold Enrichment	Bonferroni	Benjamini	FDR
PUBMED_ID	9115257 (Membrane-associated guanylate kinases)	5	2.77778	2.27382e-07	286923, 65040, 116681, 58948, 29495	177	7	19334	78.0226	0.000954096	0.000238609	0.000424756
INTERPRO	IPR005026:Guanylate-kinase-associated protein	3	1.66667	0.000769174	286923, 65040, 116681	173	5	19384	67.2277	0.290492	0.0374137	1.08433
PFAM	PF03359:Guanylate-kinase-associated protein (GKAP) protein	3	1.66667	0.000985194	286923, 65040, 116681	175	5	17307	59.3383	0.207546	0.0564964	1.26086
Annotation Cluster 12	Enrichment Score: 3.9087191225324176
Category	Term	Count	%	PValue	Genes	List Total	Pop Hits	Pop Total	Fold Enrichment	Bonferroni	Benjamini	FDR
UP_KEYWORDS	Calcium	25	13.8889	2.88888e-10	50688, 83731, 25666, 266777, 54248, 191573, 81005, 362587, 29716, 60335, 290652, 84408, 25297, 689560, 25419, 29693, 83810, 24410, 84032, 306243, 25412, 24408, 29383, 300992, 114513	180	590	20793	4.89477	6.26888e-08	5.69898e-09	3.66925e-07
GOTERM_BP_DIRECT	GO:0006816~calcium ion transport	11	6.11111	1.93339e-08	50688, 29693, 83810, 24410, 191573, 29716, 306243, 24408, 25297, 300992, 689560	170	92	17535	12.3328	2.52304e-05	1.26153e-05	3.15827e-05
GOTERM_BP_DIRECT	GO:0070588~calcium ion transmembrane transport	10	5.55556	1.26289e-06	50688, 29693, 83810, 191573, 29716, 306243, 24408, 25297, 300992, 689560	170	111	17535	9.29253	0.00164671	0.000274641	0.00206296
UP_KEYWORDS	Calcium transport	8	4.44444	2.36482e-06	50688, 29693, 83810, 29716, 306243, 25297, 300992, 689560	180	70	20793	13.2019	0.000513035	2.5658e-05	0.00300358
UP_KEYWORDS	Calcium channel	7	3.88889	3.40225e-06	50688, 83810, 29716, 306243, 25297, 300992, 689560	180	48	20793	16.8462	0.000738018	3.35581e-05	0.00432121
KEGG_PATHWAY	rno04921:Oxytocin signaling pathway	12	6.66667	5.76848e-06	25289, 50688, 24669, 65248, 29716, 306243, 25743, 25297, 300992, 689560, 66012, 314322	101	160	7780	5.77723	0.000980164	0.000245131	0.00703722
UP_KEYWORDS	Voltage-gated channel	9	5	1.62094e-05	50688, 83731, 64358, 29716, 306243, 246325, 25743, 25297, 300992	180	129	20793	8.0593	0.0035113	0.000146551	0.0205861
REACTOME_PATHWAY	R-RNO-400042:R-RNO-400042	6	3.33333	3.36074e-05	25289, 50688, 29716, 306243, 25297, 300992	90	32	7465	15.5521	0.00679919	0.00679919	0.0422178
GOTERM_CC_DIRECT	GO:0005891~voltage-gated calcium channel complex	5	2.77778	6.75261e-05	50688, 29716, 306243, 25297, 300992	174	24	18520	22.1743	0.0180675	0.000867845	0.0887479
REACTOME_PATHWAY	R-RNO-5576893:R-RNO-5576893	5	2.77778	0.000140588	50688, 29716, 306243, 25297, 300992	90	23	7465	18.0314	0.0281379	0.00946867	0.176498
REACTOME_PATHWAY	R-RNO-5576894:R-RNO-5576894	5	2.77778	0.000230961	50688, 29716, 306243, 25297, 300992	90	26	7465	15.9509	0.0458081	0.0116542	0.289804
KEGG_PATHWAY	rno05412:Arrhythmogenic right ventricular cardiomyopathy (ARVC)	7	3.88889	0.000282878	50688, 84353, 29716, 306243, 25297, 300992, 689560	101	71	7780	7.59448	0.0469577	0.00798396	0.34456
KEGG_PATHWAY	rno04260:Cardiac muscle contraction	7	3.88889	0.00047193	50688, 293448, 29716, 306243, 25297, 300992, 689560	101	78	7780	6.91292	0.0771117	0.00998074	0.574228
KEGG_PATHWAY	rno05410:Hypertrophic cardiomyopathy (HCM)	7	3.88889	0.000540846	50688, 65248, 29716, 306243, 25297, 300992, 689560	101	80	7780	6.7401	0.0878664	0.0101667	0.657829
REACTOME_PATHWAY	R-RNO-5576892:R-RNO-5576892	5	2.77778	0.000593194	50688, 29716, 306243, 25297, 300992	90	33	7465	12.5673	0.113482	0.023803	0.742769
GOTERM_MF_DIRECT	GO:0005245~voltage-gated calcium channel activity	5	2.77778	0.000615878	50688, 29716, 306243, 25297, 300992	160	41	16650	12.6905	0.200884	0.0221753	0.843914
KEGG_PATHWAY	rno05414:Dilated cardiomyopathy	7	3.88889	0.000702014	25289, 50688, 29716, 306243, 25297, 300992, 689560	101	84	7780	6.41914	0.112533	0.0118674	0.853086
KEGG_PATHWAY	rno04261:Adrenergic signaling in cardiomyocytes	8	4.44444	0.00265212	25289, 50688, 24669, 29716, 306243, 25297, 300992, 689560	101	146	7780	4.22081	0.363302	0.0296489	3.18792
GOTERM_MF_DIRECT	GO:0008331~high voltage-gated calcium channel activity	3	1.66667	0.00471018	50688, 29716, 25297	160	11	16650	28.3807	0.820675	0.0864802	6.28845
GOTERM_BP_DIRECT	GO:0007528~neuromuscular junction development	4	2.22222	0.00497225	50688, 64829, 25297, 300992	170	36	17535	11.4608	0.998504	0.18395	7.81993
PUBMED_ID	21746798	3	1.66667	0.00697799	50688, 29716, 25297	177	14	19334	23.4068	1	0.721434	12.2613
KEGG_PATHWAY	rno04010:MAPK signaling pathway	9	5	0.0180243	50688, 25482, 29716, 306243, 25297, 29332, 300992, 314322, 114513	101	259	7780	2.67671	0.954593	0.125794	19.9004
REACTOME_PATHWAY	R-RNO-422356:R-RNO-422356	3	1.66667	0.0278158	29716, 25297, 300992	90	22	7465	11.3106	0.996742	0.435978	29.8437
GOTERM_CC_DIRECT	GO:0042383~sarcolemma	4	2.22222	0.0986021	25289, 50688, 29716, 689560	174	118	18520	3.60803	1	0.422805	74.4591
Annotation Cluster 13	Enrichment Score: 3.8836912001245767
Category	Term	Count	%	PValue	Genes	List Total	Pop Hits	Pop Total	Fold Enrichment	Bonferroni	Benjamini	FDR
UP_KEYWORDS	FAD	9	5	1.65665e-06	246302, 304805, 27100, 170824, 678759, 309381, 29253, 24513, 362440	180	95	20793	10.9437	0.000359428	1.99716e-05	0.00210413
UP_KEYWORDS	Flavoprotein	9	5	2.83986e-06	246302, 304805, 27100, 170824, 678759, 309381, 29253, 24513, 362440	180	102	20793	10.1926	0.000616061	2.93448e-05	0.00360692
UP_KEYWORDS	Oxidoreductase	13	7.22222	0.00122353	246302, 362061, 171451, 27100, 304805, 170824, 79239, 309381, 29382, 29253, 26199, 24513, 60666	180	494	20793	3.03991	0.233307	0.00778334	1.54296
GOTERM_BP_DIRECT	GO:0055114~oxidation-reduction process	12	6.66667	0.05071	246302, 362061, 171451, 304805, 27100, 170824, 678759, 309381, 29382, 29253, 26199, 362440	170	651	17535	1.90133	1	0.696224	57.2632
Annotation Cluster 14	Enrichment Score: 3.7653344963567426
Category	Term	Count	%	PValue	Genes	List Total	Pop Hits	Pop Total	Fold Enrichment	Bonferroni	Benjamini	FDR
PUBMED_ID	9115257	5	2.77778	2.27382e-07	286923, 65040, 116681, 58948, 29495	177	7	19334	78.0226	0.000954096	0.000238609	0.000424756
GOTERM_BP_DIRECT	GO:0046710~GDP metabolic process	3	1.66667	0.000905974	116681, 58948, 29495	170	5	17535	61.8882	0.69359	0.0501275	1.46971
GOTERM_MF_DIRECT	GO:0004385~guanylate kinase activity	3	1.66667	0.00132556	116681, 58948, 29495	160	6	16650	52.0312	0.382961	0.0394366	1.80817
GOTERM_BP_DIRECT	GO:0046037~GMP metabolic process	3	1.66667	0.00317973	116681, 58948, 29495	170	9	17535	34.3824	0.984332	0.13352	5.06948
Annotation Cluster 15	Enrichment Score: 3.6167175235515168
Category	Term	Count	%	PValue	Genes	List Total	Pop Hits	Pop Total	Fold Enrichment	Bonferroni	Benjamini	FDR
GOTERM_CC_DIRECT	GO:0042734~presynaptic membrane	8	4.44444	5.84164e-06	84556, 64829, 24410, 58808, 29627, 24380, 259269, 117096	174	74	18520	11.5067	0.001576	9.85731e-05	0.0076804
PUBMED_ID	12163476	3	1.66667	0.00048849	84556, 64829, 259269	177	4	19334	81.9237	0.871417	0.127808	0.908582
PUBMED_ID	14734538	3	1.66667	0.00048849	84556, 64829, 259269	177	4	19334	81.9237	0.871417	0.127808	0.908582
GOTERM_CC_DIRECT	GO:0048786~presynaptic active zone	4	2.22222	0.00244841	84556, 64829, 259269, 171093	174	29	18520	14.6809	0.484121	0.0211247	3.17177
Annotation Cluster 16	Enrichment Score: 3.5053960677592046
Category	Term	Count	%	PValue	Genes	List Total	Pop Hits	Pop Total	Fold Enrichment	Bonferroni	Benjamini	FDR
KEGG_PATHWAY	rno04724:Glutamatergic synapse	13	7.22222	2.14861e-08	25289, 59312, 50592, 24410, 191573, 78957, 65040, 29716, 29627, 24408, 171093, 29495, 29548	101	115	7780	8.70771	3.65263e-06	3.65263e-06	2.62127e-05
GOTERM_CC_DIRECT	GO:0017146~NMDA selective glutamate receptor complex	6	3.33333	5.04195e-08	286923, 24410, 191573, 78957, 116647, 24408	174	12	18520	53.2184	1.36132e-05	1.70166e-06	6.62923e-05
KEGG_PATHWAY	rno04713:Circadian entrainment	11	6.11111	3.89001e-07	25289, 287422, 50592, 24410, 29716, 29627, 24408, 25743, 689560, 66012, 314322	101	97	7780	8.73533	6.6128e-05	3.30646e-05	0.000474574
INTERPRO	IPR001508:NMDA receptor	6	3.33333	4.04954e-07	79220, 50592, 24410, 191573, 29627, 24408	173	18	19384	37.3487	0.000180593	6.02013e-05	0.000573772
INTERPRO	IPR001320:Ionotropic glutamate receptor	6	3.33333	4.04954e-07	79220, 50592, 24410, 191573, 29627, 24408	173	18	19384	37.3487	0.000180593	6.02013e-05	0.000573772
INTERPRO	IPR019594:Glutamate receptor, L-glutamate/glycine-binding	6	3.33333	4.04954e-07	79220, 50592, 24410, 191573, 29627, 24408	173	18	19384	37.3487	0.000180593	6.02013e-05	0.000573772
GOTERM_MF_DIRECT	GO:0004970~ionotropic glutamate receptor activity	6	3.33333	4.20583e-07	79220, 50592, 24410, 191573, 29627, 24408	160	17	16650	36.7279	0.000153081	5.10294e-05	0.000578574
SMART	SM00918:SM00918	6	3.33333	4.57397e-07	79220, 50592, 24410, 191573, 29627, 24408	90	18	9680	35.8519	4.16223e-05	2.08114e-05	0.00049865
SMART	SM00079:PBPe	6	3.33333	4.57397e-07	79220, 50592, 24410, 191573, 29627, 24408	90	18	9680	35.8519	4.16223e-05	2.08114e-05	0.00049865
GOTERM_MF_DIRECT	GO:0005234~extracellular-glutamate-gated ion channel activity	6	3.33333	5.77865e-07	79220, 50592, 24410, 191573, 29627, 24408	160	18	16650	34.6875	0.000210321	5.25844e-05	0.000794938
PFAM	PF00060:Ligand-gated ion channel	6	3.33333	7.47306e-07	79220, 50592, 24410, 191573, 29627, 24408	175	18	17307	32.9657	0.000176349	8.81783e-05	0.000962012
PFAM	PF10613:Ligated ion channel L-glutamate- and glycine-binding site	6	3.33333	7.47306e-07	79220, 50592, 24410, 191573, 29627, 24408	175	18	17307	32.9657	0.000176349	8.81783e-05	0.000962012
KEGG_PATHWAY	rno05031:Amphetamine addiction	9	5	1.37371e-06	24669, 50592, 24410, 191573, 29716, 29627, 24408, 29253, 314322	101	64	7780	10.8323	0.000233503	7.78405e-05	0.00167589
UP_KEYWORDS	Ligand-gated ion channel	8	4.44444	2.14379e-06	79220, 50592, 24410, 191573, 29627, 24408, 29705, 689560	180	69	20793	13.3932	0.000465094	2.4484e-05	0.00272285
GOTERM_BP_DIRECT	GO:0034220~ion transmembrane transport	9	5	3.76039e-06	79220, 50592, 83810, 24410, 191573, 29627, 24408, 364678, 689560	170	95	17535	9.77183	0.00489529	0.000700799	0.00614257
GOTERM_BP_DIRECT	GO:0035235~ionotropic glutamate receptor signaling pathway	6	3.33333	4.37587e-06	79220, 50592, 24410, 191573, 29627, 24408	170	26	17535	23.8032	0.00569424	0.000634301	0.00714791
PUBMED_ID	19591855	4	2.22222	2.52684e-05	50592, 24410, 29627, 24408	177	7	19334	62.4181	0.100646	0.00959712	0.0471916
GOTERM_CC_DIRECT	GO:0008021~synaptic vesicle	9	5	2.87785e-05	50592, 83531, 29211, 24410, 79130, 29627, 24408, 83529, 29495	174	129	18520	7.42582	0.00774019	0.00038844	0.0378317
REACTOME_PATHWAY	R-RNO-438066:R-RNO-438066	5	2.77778	3.99108e-05	50592, 24410, 29627, 24408, 29495	90	17	7465	24.3954	0.00806932	0.00404283	0.0501344
KEGG_PATHWAY	rno05033:Nicotine addiction	6	3.33333	0.00014613	50592, 24410, 191573, 29627, 24408, 29705	101	40	7780	11.5545	0.0245379	0.00495648	0.178131
GOTERM_BP_DIRECT	GO:0048511~rhythmic process	5	2.77778	0.00018764	65248, 24410, 191573, 116647, 24408	170	30	17535	17.1912	0.217212	0.0161937	0.306077
PUBMED_ID	24442866	3	1.66667	0.000245718	50592, 29627, 24408	177	3	19334	109.232	0.643582	0.0710398	0.458013
KEGG_PATHWAY	rno05030:Cocaine addiction	6	3.33333	0.000286418	24410, 191573, 29627, 24408, 29495, 29253	101	46	7780	10.0474	0.0475312	0.00693271	0.348865
PUBMED_ID	12391275	3	1.66667	0.00048849	24410, 191573, 24408	177	4	19334	81.9237	0.871417	0.127808	0.908582
PUBMED_ID	11929923	3	1.66667	0.00048849	24410, 191573, 24408	177	4	19334	81.9237	0.871417	0.127808	0.908582
PUBMED_ID	11160393	3	1.66667	0.00048849	24410, 191573, 24408	177	4	19334	81.9237	0.871417	0.127808	0.908582
PUBMED_ID	23760273	3	1.66667	0.00048849	50592, 29627, 24408	177	4	19334	81.9237	0.871417	0.127808	0.908582
PUBMED_ID	19020286	3	1.66667	0.00048849	50592, 29627, 24408	177	4	19334	81.9237	0.871417	0.127808	0.908582
PUBMED_ID	17207780	3	1.66667	0.00048849	24410, 29627, 24408	177	4	19334	81.9237	0.871417	0.127808	0.908582
PUBMED_ID	16477151	3	1.66667	0.00048849	24410, 191573, 24408	177	4	19334	81.9237	0.871417	0.127808	0.908582
PUBMED_ID	11588171	3	1.66667	0.000809271	24410, 191573, 24408	177	5	19334	65.539	0.966583	0.191374	1.50097
PUBMED_ID	17873364	3	1.66667	0.000809271	50592, 29627, 24408	177	5	19334	65.539	0.966583	0.191374	1.50097
KEGG_PATHWAY	rno04024:cAMP signaling pathway	10	5.55556	0.000862917	25289, 24669, 50592, 24410, 191573, 29716, 29627, 24408, 689560, 314322	101	195	7780	3.95024	0.136498	0.0132531	1.04767
GOTERM_BP_DIRECT	GO:0060992~response to fungicide	4	2.22222	0.000888674	50592, 24410, 29627, 24408	170	20	17535	20.6294	0.686587	0.0513714	1.44183
GOTERM_CC_DIRECT	GO:0043195~terminal bouton	7	3.88889	0.000924282	83731, 64829, 24410, 79130, 29627, 24408, 259269	174	120	18520	6.20881	0.220943	0.00993716	1.20846
GOTERM_BP_DIRECT	GO:0048167~regulation of synaptic plasticity	5	2.77778	0.00107532	59312, 50592, 192117, 24410, 24408	170	47	17535	10.9731	0.754398	0.0568234	1.74216
KEGG_PATHWAY	rno04728:Dopaminergic synapse	8	4.44444	0.00130504	24669, 50592, 24410, 29716, 29627, 25743, 29253, 314322	101	129	7780	4.77704	0.199086	0.0169321	1.58054
GOTERM_MF_DIRECT	GO:0005262~calcium channel activity	5	2.77778	0.00141149	83810, 24410, 191573, 24408, 689560	160	51	16650	10.2022	0.401989	0.0387779	1.92434
GOTERM_BP_DIRECT	GO:0050806~positive regulation of synaptic transmission	4	2.22222	0.00217015	50592, 24410, 29627, 29495	170	27	17535	15.281	0.941288	0.0996794	3.48664
PUBMED_ID	21439793	3	1.66667	0.00222553	50592, 24410, 29705	177	8	19334	40.9619	0.999913	0.388764	4.07656
GOTERM_MF_DIRECT	GO:0004972~NMDA glutamate receptor activity	3	1.66667	0.00244347	24410, 191573, 24408	160	8	16650	39.0234	0.589554	0.0576395	3.30947
GOTERM_MF_DIRECT	GO:0042165~neurotransmitter binding	3	1.66667	0.00312194	24410, 191573, 24408	160	9	16650	34.6875	0.679593	0.0612736	4.21022
INTERPRO	IPR001828:Extracellular ligand-binding receptor	6	3.33333	0.00376947	79220, 50592, 24410, 191573, 29627, 24408	173	116	19384	5.7955	0.814437	0.121524	5.21036
GOTERM_BP_DIRECT	GO:0007616~long-term memory	4	2.22222	0.00497225	50592, 24410, 78957, 24408	170	36	17535	11.4608	0.998504	0.18395	7.81993
KEGG_PATHWAY	rno05014:Amyotrophic lateral sclerosis (ALS)	5	2.77778	0.00530685	50592, 24410, 29627, 24408, 304971	101	55	7780	7.0027	0.595283	0.0490119	6.28529
PFAM	PF01094:Receptor family ligand binding region	6	3.33333	0.0063428	79220, 50592, 24410, 191573, 29627, 24408	175	116	17307	5.11537	0.777242	0.171144	7.86466
GOTERM_MF_DIRECT	GO:0016594~glycine binding	3	1.66667	0.00876989	24410, 191573, 24408	160	15	16650	20.8125	0.959495	0.148125	11.4121
GOTERM_BP_DIRECT	GO:0060134~prepulse inhibition	3	1.66667	0.00892891	79220, 191573, 24408	170	15	17535	20.6294	0.999992	0.291249	13.6285
KEGG_PATHWAY	rno04720:Long-term potentiation	5	2.77778	0.00955732	24669, 50592, 24410, 29627, 24408	101	65	7780	5.92536	0.804571	0.0747959	11.0556
GOTERM_BP_DIRECT	GO:0045471~response to ethanol	7	3.88889	0.0111077	25419, 24426, 24410, 191573, 29613, 24408, 79223	170	193	17535	3.74109	1	0.332962	16.6786
KEGG_PATHWAY	rno04730:Long-term depression	4	2.22222	0.0451756	79220, 50592, 29627, 66012	101	62	7780	4.96966	0.999614	0.269736	43.1055
GOTERM_BP_DIRECT	GO:0060079~excitatory postsynaptic potential	3	1.66667	0.0469769	79220, 24410, 24408	170	36	17535	8.59559	1	0.687392	54.4334
GOTERM_BP_DIRECT	GO:0008306~associative learning	3	1.66667	0.0493542	24410, 78957, 24408	170	37	17535	8.36328	1	0.692562	56.2551
GOTERM_MF_DIRECT	GO:0005261~cation channel activity	3	1.66667	0.0509231	83810, 24410, 24408	160	38	16650	8.21546	1	0.458655	51.2756
GOTERM_BP_DIRECT	GO:0006812~cation transport	3	1.66667	0.0592806	83810, 24410, 24408	170	41	17535	7.54735	1	0.729467	63.1481
KEGG_PATHWAY	rno04080:Neuroactive ligand-receptor interaction	8	4.44444	0.0813324	79220, 50592, 83810, 24410, 191573, 29627, 24408, 29705	101	292	7780	2.1104	0.999999	0.402526	64.4746
GOTERM_BP_DIRECT	GO:0051602~response to electrical stimulus	3	1.66667	0.0866734	50592, 24410, 25743	170	51	17535	6.06747	1	0.811072	77.2589
KEGG_PATHWAY	rno05034:Alcoholism	5	2.77778	0.1903	24669, 24410, 191573, 24408, 29253	101	176	7780	2.18834	1	0.583245	92.3868
GOTERM_BP_DIRECT	GO:0014070~response to organic cyclic compound	5	2.77778	0.269252	50592, 84353, 24410, 24408, 314322	170	272	17535	1.89609	1	0.987156	99.4049
GOTERM_CC_DIRECT	GO:0009986~cell surface	7	3.88889	0.510403	50592, 24410, 116647, 29627, 24408, 25743, 117096	174	612	18520	1.21741	1	0.923542	99.9916
UP_KEYWORDS	Receptor	10	5.55556	0.999659	79220, 50592, 24410, 191573, 81005, 29627, 29613, 24408, 29705, 689560	180	2533	20793	0.456047	1	1	100
Annotation Cluster 17	Enrichment Score: 3.474406308313057
Category	Term	Count	%	PValue	Genes	List Total	Pop Hits	Pop Total	Fold Enrichment	Bonferroni	Benjamini	FDR
GOTERM_CC_DIRECT	GO:0008328~ionotropic glutamate receptor complex	7	3.88889	6.9222e-09	79220, 50592, 78957, 29627, 171093, 58948, 29495	174	17	18520	43.8269	1.86899e-06	2.66999e-07	9.10141e-06
GOTERM_CC_DIRECT	GO:0032281~AMPA glutamate receptor complex	6	3.33333	7.9165e-06	50592, 29627, 499913, 58948, 29495, 361705	174	30	18520	21.2874	0.00213518	0.000125725	0.0104082
REACTOME_PATHWAY	R-RNO-438066:R-RNO-438066	5	2.77778	3.99108e-05	50592, 24410, 29627, 24408, 29495	90	17	7465	24.3954	0.00806932	0.00404283	0.0501344
PUBMED_ID	15673434	4	2.22222	8.49053e-05	50592, 24410, 65040, 29495	177	10	19334	43.6927	0.299841	0.0292672	0.158487
PUBMED_ID	10939335	3	1.66667	0.000809271	50592, 24410, 29495	177	5	19334	65.539	0.966583	0.191374	1.50097
PUBMED_ID	24418105	3	1.66667	0.00120664	50592, 29627, 29495	177	6	19334	54.6158	0.993708	0.257809	2.23015
PUBMED_ID	19942860	3	1.66667	0.00120664	50592, 29627, 29495	177	6	19334	54.6158	0.993708	0.257809	2.23015
GOTERM_BP_DIRECT	GO:0050806~positive regulation of synaptic transmission	4	2.22222	0.00217015	50592, 24410, 29627, 29495	170	27	17535	15.281	0.941288	0.0996794	3.48664
UP_KEYWORDS	Lipoprotein	12	6.66667	0.00309233	83731, 311346, 25482, 50592, 84589, 64358, 79130, 29627, 85237, 24380, 298203, 29495	180	481	20793	2.88191	0.489352	0.0170851	3.85737
UP_KEYWORDS	Palmitate	7	3.88889	0.0118823	83731, 50592, 64358, 79130, 29627, 24380, 29495	180	219	20793	3.69231	0.925272	0.0548286	14.086
UP_SEQ_FEATURE	lipid moiety-binding region:S-palmitoyl cysteine	5	2.77778	0.346581	50592, 64358, 29627, 24380, 29495	168	142	7976	1.6717	1	0.998459	99.8031
Annotation Cluster 18	Enrichment Score: 3.425625877954398
Category	Term	Count	%	PValue	Genes	List Total	Pop Hits	Pop Total	Fold Enrichment	Bonferroni	Benjamini	FDR
UP_KEYWORDS	Transmembrane beta strand	4	2.22222	3.4035e-05	83531, 83529, 304971, 300111	180	8	20793	57.7583	0.0073585	0.000263741	0.0432201
INTERPRO	IPR023614:Porin domain	3	1.66667	0.000769174	83531, 83529, 304971	173	5	19384	67.2277	0.290492	0.0374137	1.08433
INTERPRO	IPR027246:Eukaryotic porin/Tom40	3	1.66667	0.000769174	83531, 83529, 304971	173	5	19384	67.2277	0.290492	0.0374137	1.08433
PFAM	PF01459:Eukaryotic porin	3	1.66667	0.000985194	83531, 83529, 304971	175	5	17307	59.3383	0.207546	0.0564964	1.26086
Annotation Cluster 19	Enrichment Score: 2.8876318988580234
Category	Term	Count	%	PValue	Genes	List Total	Pop Hits	Pop Total	Fold Enrichment	Bonferroni	Benjamini	FDR
PUBMED_ID	9581762	3	1.66667	0.000809271	24410, 116681, 29495	177	5	19334	65.539	0.966583	0.191374	1.50097
PUBMED_ID	7569905	3	1.66667	0.00120664	24410, 116681, 29495	177	6	19334	54.6158	0.993708	0.257809	2.23015
PUBMED_ID	9786987	3	1.66667	0.00222553	24410, 116681, 29495	177	8	19334	40.9619	0.999913	0.388764	4.07656
Annotation Cluster 20	Enrichment Score: 2.858555419682633
Category	Term	Count	%	PValue	Genes	List Total	Pop Hits	Pop Total	Fold Enrichment	Bonferroni	Benjamini	FDR
PUBMED_ID	16495444	4	2.22222	1.45366e-05	24410, 24408, 58948, 29495	177	6	19334	72.8211	0.0592002	0.00608391	0.0271512
REACTOME_PATHWAY	R-RNO-438066:R-RNO-438066	5	2.77778	3.99108e-05	50592, 24410, 29627, 24408, 29495	90	17	7465	24.3954	0.00806932	0.00404283	0.0501344
GOTERM_BP_DIRECT	GO:0048169~regulation of long-term neuronal synaptic plasticity	5	2.77778	0.00018764	84556, 192117, 24410, 24408, 29495	170	30	17535	17.1912	0.217212	0.0161937	0.306077
PUBMED_ID	23567299	3	1.66667	0.000245718	24410, 24408, 29495	177	3	19334	109.232	0.643582	0.0710398	0.458013
KEGG_PATHWAY	rno05030:Cocaine addiction	6	3.33333	0.000286418	24410, 191573, 29627, 24408, 29495, 29253	101	46	7780	10.0474	0.0475312	0.00693271	0.348865
PUBMED_ID	21314939	3	1.66667	0.00120664	24410, 24408, 29495	177	6	19334	54.6158	0.993708	0.257809	2.23015
REACTOME_PATHWAY	R-RNO-442729:R-RNO-442729	3	1.66667	0.0170177	24410, 24408, 29495	90	17	7465	14.6373	0.969326	0.39211	19.399
REACTOME_PATHWAY	R-RNO-442982:R-RNO-442982	3	1.66667	0.0189981	24410, 24408, 29495	90	18	7465	13.8241	0.979631	0.385358	21.4158
GOTERM_MF_DIRECT	GO:0005102~receptor binding	8	4.44444	0.0583352	25289, 29200, 24410, 58808, 58950, 24408, 64845, 29495	160	361	16650	2.30609	1	0.495256	56.2574
REACTOME_PATHWAY	R-RNO-5673001:R-RNO-5673001	4	2.22222	0.14894	29211, 24410, 24408, 29495	90	112	7465	2.9623	1	0.919406	86.8179
Annotation Cluster 21	Enrichment Score: 2.52653606015612
Category	Term	Count	%	PValue	Genes	List Total	Pop Hits	Pop Total	Fold Enrichment	Bonferroni	Benjamini	FDR
KEGG_PATHWAY	rno04713:Circadian entrainment	11	6.11111	3.89001e-07	25289, 287422, 50592, 24410, 29716, 29627, 24408, 25743, 689560, 66012, 314322	101	97	7780	8.73533	6.6128e-05	3.30646e-05	0.000474574
KEGG_PATHWAY	rno04723:Retrograde endocannabinoid signaling	7	3.88889	0.00203051	25289, 84556, 50592, 29716, 29627, 29705, 25743	101	103	7780	5.23503	0.29216	0.0243791	2.44921
KEGG_PATHWAY	rno04727:GABAergic synapse	6	3.33333	0.00510207	25289, 29716, 29705, 24380, 64845, 25743	101	87	7780	5.31239	0.580869	0.0498651	6.04965
KEGG_PATHWAY	rno04725:Cholinergic synapse	4	2.22222	0.174218	25289, 29716, 25743, 314322	101	112	7780	2.75106	1	0.565872	90.3224
KEGG_PATHWAY	rno05032:Morphine addiction	3	1.66667	0.331836	25289, 29705, 25743	101	92	7780	2.51184	1	0.760231	99.2695
Annotation Cluster 22	Enrichment Score: 2.50159981038101
Category	Term	Count	%	PValue	Genes	List Total	Pop Hits	Pop Total	Fold Enrichment	Bonferroni	Benjamini	FDR
PUBMED_ID	15458844	9	5	7.69929e-11	59312, 78957, 116647, 29627, 171093, 58948, 29495, 117096, 113970	177	27	19334	36.4105	3.23216e-07	1.61608e-07	1.43825e-07
PUBMED_ID	10958799	6	3.33333	7.22453e-09	59312, 78957, 171093, 58948, 29495, 113970	177	9	19334	72.8211	3.03281e-05	1.01095e-05	1.34956e-05
GOTERM_MF_DIRECT	GO:0035255~ionotropic glutamate receptor binding	7	3.88889	2.18469e-07	59312, 84353, 24410, 78957, 171093, 58948, 29495	160	28	16650	26.0156	7.95195e-05	3.97605e-05	0.000300536
PUBMED_ID	12626503	4	2.22222	7.31735e-06	59312, 78957, 65040, 171093	177	5	19334	87.3853	0.0302513	0.00340733	0.0136681
GOTERM_BP_DIRECT	GO:0035176~social behavior	6	3.33333	0.000169212	59312, 78957, 24408, 171093, 29495, 117096	170	54	17535	11.4608	0.198155	0.0156505	0.276056
GOTERM_BP_DIRECT	GO:0071625~vocalization behavior	4	2.22222	0.000234286	59312, 78957, 171093, 29495	170	13	17535	31.7376	0.26345	0.0189297	0.382028
PUBMED_ID	10806096	3	1.66667	0.000245718	59312, 78957, 171093	177	3	19334	109.232	0.643582	0.0710398	0.458013
UP_SEQ_FEATURE	domain:PDZ	7	3.88889	0.000456127	59312, 84556, 78966, 78957, 58808, 171093, 113970	168	48	7976	6.92361	0.226522	0.0621962	0.665721
INTERPRO	IPR011511:Variant SH3	5	2.77778	0.00153497	59312, 78957, 266780, 171093, 85275	173	56	19384	10.0041	0.495972	0.0662181	2.15304
GOTERM_MF_DIRECT	GO:0017124~SH3 domain binding	6	3.33333	0.00237209	59312, 84556, 192117, 303583, 78957, 171093	160	97	16650	6.43686	0.578724	0.05988	3.21426
PFAM	PF07653:Variant SH3 domain	5	2.77778	0.00241282	59312, 78957, 266780, 171093, 85275	175	56	17307	8.8301	0.434538	0.107762	3.06194
GOTERM_BP_DIRECT	GO:0030534~adult behavior	4	2.22222	0.00497225	59312, 29211, 78957, 171093	170	36	17535	11.4608	0.998504	0.18395	7.81993
PFAM	PF00536:SAM domain (Sterile alpha motif)	4	2.22222	0.0205795	59312, 78957, 171093, 314721	175	58	17307	6.82049	0.992609	0.420315	23.4852
UP_SEQ_FEATURE	repeat:ANK 6	4	2.22222	0.0221051	59312, 83810, 78957, 314721	168	29	7976	6.54844	0.999997	0.715914	27.9105
SMART	SM00454:SAM	4	2.22222	0.0383521	59312, 78957, 171093, 314721	90	81	9680	5.31139	0.971525	0.326599	34.7106
UP_SEQ_FEATURE	repeat:ANK 5	4	2.22222	0.0388635	59312, 83810, 78957, 314721	168	36	7976	5.27513	1	0.820336	44.0289
INTERPRO	IPR001660:Sterile alpha motif domain	4	2.22222	0.0423442	59312, 78957, 171093, 314721	173	87	19384	5.15155	1	0.657696	45.83
UP_SEQ_FEATURE	repeat:ANK 4	4	2.22222	0.0711539	59312, 83810, 78957, 314721	168	46	7976	4.12836	1	0.925523	66.0626
INTERPRO	IPR013761:Sterile alpha motif/pointed domain	4	2.22222	0.0730245	59312, 78957, 171093, 314721	173	109	19384	4.11179	1	0.800201	65.8497
UP_SEQ_FEATURE	domain:SAM	3	1.66667	0.0890986	59312, 78957, 171093	168	24	7976	5.93452	1	0.946005	74.4942
UP_SEQ_FEATURE	repeat:ANK 3	4	2.22222	0.107655	59312, 83810, 78957, 314721	168	55	7976	3.45281	1	0.965785	81.1298
UP_KEYWORDS	ANK repeat	5	2.77778	0.128114	59312, 83810, 78957, 171093, 314721	180	224	20793	2.5785	1	0.342305	82.4708
INTERPRO	IPR002110:Ankyrin repeat	5	2.77778	0.143576	59312, 83810, 78957, 171093, 314721	173	227	19384	2.46798	1	0.929959	88.8756
UP_SEQ_FEATURE	repeat:ANK 1	4	2.22222	0.144957	59312, 83810, 78957, 314721	168	63	7976	3.01436	1	0.974617	89.9013
UP_SEQ_FEATURE	repeat:ANK 2	4	2.22222	0.144957	59312, 83810, 78957, 314721	168	63	7976	3.01436	1	0.974617	89.9013
SMART	SM00248:ANK	5	2.77778	0.147464	59312, 83810, 78957, 171093, 314721	90	222	9680	2.42242	1	0.645488	82.4356
PFAM	PF12796:Ankyrin repeats (3 copies)	5	2.77778	0.159659	59312, 83810, 78957, 171093, 314721	175	209	17307	2.36596	1	0.946724	89.3462
INTERPRO	IPR020683:Ankyrin repeat-containing domain	5	2.77778	0.160161	59312, 83810, 78957, 171093, 314721	173	237	19384	2.36384	1	0.944046	91.5677
UP_SEQ_FEATURE	compositionally biased region:Poly-Pro	3	1.66667	0.789542	59312, 78957, 171093	168	138	7976	1.03209	1	1	100
Annotation Cluster 23	Enrichment Score: 2.41248982354835
Category	Term	Count	%	PValue	Genes	List Total	Pop Hits	Pop Total	Fold Enrichment	Bonferroni	Benjamini	FDR
GOTERM_BP_DIRECT	GO:0035176~social behavior	6	3.33333	0.000169212	59312, 78957, 24408, 171093, 29495, 117096	170	54	17535	11.4608	0.198155	0.0156505	0.276056
GOTERM_BP_DIRECT	GO:0048167~regulation of synaptic plasticity	5	2.77778	0.00107532	59312, 50592, 192117, 24410, 24408	170	47	17535	10.9731	0.754398	0.0568234	1.74216
GOTERM_BP_DIRECT	GO:0007612~learning	5	2.77778	0.00377183	59312, 24410, 24408, 83529, 171093	170	66	17535	7.81417	0.992785	0.147074	5.98641
GOTERM_BP_DIRECT	GO:0007613~memory	5	2.77778	0.0120656	59312, 24410, 29716, 24408, 171093	170	92	17535	5.60582	1	0.333817	17.9873
GOTERM_BP_DIRECT	GO:0007611~learning or memory	3	1.66667	0.104588	59312, 24410, 24408	170	57	17535	5.42879	1	0.849969	83.5459
Annotation Cluster 24	Enrichment Score: 2.3442835591661564
Category	Term	Count	%	PValue	Genes	List Total	Pop Hits	Pop Total	Fold Enrichment	Bonferroni	Benjamini	FDR
GOTERM_BP_DIRECT	GO:0048169~regulation of long-term neuronal synaptic plasticity	5	2.77778	0.00018764	84556, 192117, 24410, 24408, 29495	170	30	17535	17.1912	0.217212	0.0161937	0.306077
GOTERM_BP_DIRECT	GO:0048167~regulation of synaptic plasticity	5	2.77778	0.00107532	59312, 50592, 192117, 24410, 24408	170	47	17535	10.9731	0.754398	0.0568234	1.74216
PUBMED_ID	22717267	3	1.66667	0.00601695	192117, 24410, 24408	177	13	19334	25.2073	1	0.683873	10.6615
KEGG_PATHWAY	rno04014:Ras signaling pathway	5	2.77778	0.345643	25482, 192117, 24410, 24408, 114513	101	231	7780	1.66731	1	0.77039	99.4338
Annotation Cluster 25	Enrichment Score: 2.3061697057246113
Category	Term	Count	%	PValue	Genes	List Total	Pop Hits	Pop Total	Fold Enrichment	Bonferroni	Benjamini	FDR
UP_KEYWORDS	Exocytosis	6	3.33333	6.92154e-05	84556, 314641, 171123, 50556, 64829, 54265	180	50	20793	13.862	0.014908	0.000517806	0.0878767
GOTERM_MF_DIRECT	GO:0017137~Rab GTPase binding	5	2.77778	0.0327116	84556, 171123, 289350, 54265, 114114	160	126	16650	4.12946	0.999994	0.361335	36.7151
GOTERM_BP_DIRECT	GO:0006887~exocytosis	4	2.22222	0.0532827	84556, 314641, 171123, 54265	170	88	17535	4.6885	1	0.702131	59.1164
Annotation Cluster 26	Enrichment Score: 2.2293021369568495
Category	Term	Count	%	PValue	Genes	List Total	Pop Hits	Pop Total	Fold Enrichment	Bonferroni	Benjamini	FDR
UP_KEYWORDS	Nucleotide-binding	32	17.7778	3.42855e-07	287595, 25058, 60328, 83529, 114114, 362750, 25289, 314641, 25482, 83531, 50560, 29613, 64845, 116650, 94172, 25666, 65248, 54248, 26956, 113976, 84589, 79223, 361884, 252893, 171116, 29693, 83810, 29223, 294972, 292464, 29382, 66012	180	1327	20793	2.78563	7.43969e-05	4.37644e-06	0.000435469
UP_KEYWORDS	ATP-binding	20	11.1111	0.00144389	287595, 25058, 25666, 65248, 54248, 113976, 60328, 79223, 252893, 361884, 25289, 314641, 29693, 83810, 29223, 50560, 294972, 292464, 29613, 64845	180	1029	20793	2.24522	0.269152	0.00867191	1.81851
SP_COMMENT_TYPE	enzyme regulation	15	8.33333	0.0054908	83731, 25058, 65248, 54248, 60328, 360650, 25289, 314641, 29693, 83810, 58950, 292464, 85237, 64845, 66012	166	348	8840	2.29539	0.114082	0.01204	4.21761
UP_KEYWORDS	Kinase	11	6.11111	0.0384079	314641, 25058, 25666, 65248, 26956, 54248, 29223, 50560, 60328, 29613, 79223	180	609	20793	2.08651	0.999796	0.143177	39.1917
GOTERM_MF_DIRECT	GO:0005524~ATP binding	21	11.6667	0.0459084	287595, 25058, 25666, 65248, 54248, 26956, 113976, 60328, 79223, 252893, 361884, 25289, 314641, 29693, 83810, 29223, 50560, 294972, 292464, 29613, 64845	160	1403	16650	1.5576	1	0.434595	47.6122
UP_KEYWORDS	Transferase	18	10	0.0616934	25666, 25058, 65248, 361789, 54248, 26956, 60328, 60335, 79223, 314641, 24426, 83688, 29223, 50560, 681913, 29613, 64845, 309656	180	1316	20793	1.58002	0.999999	0.199785	55.4607
UP_SEQ_FEATURE	nucleotide phosphate-binding region:ATP	8	4.44444	0.839562	287595, 65248, 29223, 60328, 292464, 29613, 252893, 79223	168	450	7976	0.844021	1	1	100
Annotation Cluster 27	Enrichment Score: 2.05322032917791
Category	Term	Count	%	PValue	Genes	List Total	Pop Hits	Pop Total	Fold Enrichment	Bonferroni	Benjamini	FDR
GOTERM_BP_DIRECT	GO:0060291~long-term synaptic potentiation	8	4.44444	5.52639e-07	59312, 84556, 191595, 64829, 24410, 116647, 171093, 114513	170	51	17535	16.1799	0.000720934	0.000144228	0.000902753
SMART	SM00239:C2	5	2.77778	0.0279008	84556, 361433, 191595, 192117, 64829	90	125	9680	4.30222	0.923851	0.275217	26.5449
PFAM	PF00168:C2 domain	5	2.77778	0.0365568	84556, 361433, 191595, 192117, 64829	175	124	17307	3.98779	0.999848	0.550223	38.0856
INTERPRO	IPR000008:C2 calcium-dependent membrane targeting	5	2.77778	0.0505912	84556, 361433, 191595, 192117, 64829	173	156	19384	3.59123	1	0.704373	52.0777
UP_SEQ_FEATURE	domain:C2 1	3	1.66667	0.129655	84556, 191595, 64829	168	30	7976	4.74762	1	0.9666	86.9067
UP_SEQ_FEATURE	domain:C2 2	3	1.66667	0.129655	84556, 191595, 64829	168	30	7976	4.74762	1	0.9666	86.9067
Annotation Cluster 28	Enrichment Score: 1.9947194795381167
Category	Term	Count	%	PValue	Genes	List Total	Pop Hits	Pop Total	Fold Enrichment	Bonferroni	Benjamini	FDR
GOTERM_BP_DIRECT	GO:0006552~leucine catabolic process	3	1.66667	0.000275273	294972, 361884, 24513	170	3	17535	103.147	0.301822	0.0197622	0.448722
GOTERM_CC_DIRECT	GO:0005759~mitochondrial matrix	7	3.88889	0.00383397	26956, 29223, 294972, 678759, 361884, 24513, 362440	174	159	18520	4.6859	0.645541	0.0300442	4.92523
REACTOME_PATHWAY	R-RNO-70895:R-RNO-70895	3	1.66667	0.0232326	294972, 361884, 24513	90	20	7465	12.4417	0.991535	0.411516	25.5729
COG_ONTOLOGY	Lipid metabolism	5	2.77778	0.0275756	116647, 294972, 361884, 117096, 24513	27	79	1738	4.07407	0.342588	0.342588	17.6684
KEGG_PATHWAY	rno00280:Valine, leucine and isoleucine degradation	3	1.66667	0.157169	294972, 361884, 24513	101	55	7780	4.20162	1	0.534643	87.5822
Annotation Cluster 29	Enrichment Score: 1.976279980181631
Category	Term	Count	%	PValue	Genes	List Total	Pop Hits	Pop Total	Fold Enrichment	Bonferroni	Benjamini	FDR
UP_KEYWORDS	Voltage-gated channel	9	5	1.62094e-05	50688, 83731, 64358, 29716, 306243, 246325, 25743, 25297, 300992	180	129	20793	8.0593	0.0035113	0.000146551	0.0205861
GOTERM_BP_DIRECT	GO:0034765~regulation of ion transmembrane transport	8	4.44444	5.14488e-05	83731, 64358, 29716, 306243, 24408, 246325, 25743, 300992	170	100	17535	8.25176	0.064938	0.00608527	0.0840105
INTERPRO	IPR005821:Ion transport domain	6	3.33333	0.00277213	83731, 83810, 64358, 29716, 246325, 689560	173	108	19384	6.22479	0.710062	0.10645	3.8569
PFAM	PF00520:Ion transport protein	6	3.33333	0.00469915	83731, 83810, 64358, 29716, 246325, 689560	175	108	17307	5.49429	0.670973	0.146835	5.88336
UP_KEYWORDS	Potassium transport	4	2.22222	0.0608468	83731, 64358, 246325, 25743	180	104	20793	4.44295	0.999999	0.200141	54.9475
UP_KEYWORDS	Potassium	4	2.22222	0.0803127	83731, 64358, 246325, 25743	180	117	20793	3.94929	1	0.24063	65.471
GOTERM_MF_DIRECT	GO:0005249~voltage-gated potassium channel activity	3	1.66667	0.0940259	83731, 64358, 246325	160	54	16650	5.78125	1	0.583829	74.2923
GOTERM_BP_DIRECT	GO:0071805~potassium ion transmembrane transport	4	2.22222	0.111784	83731, 64358, 246325, 25743	170	121	17535	3.40982	1	0.86588	85.5778
UP_KEYWORDS	Potassium channel	3	1.66667	0.116299	83731, 64358, 246325	180	68	20793	5.09632	1	0.322148	79.2024
UP_SEQ_FEATURE	short sequence motif:Selectivity filter	3	1.66667	0.266073	64358, 246325, 25743	168	48	7976	2.96726	1	0.996369	98.9208
Annotation Cluster 30	Enrichment Score: 1.972684840830383
Category	Term	Count	%	PValue	Genes	List Total	Pop Hits	Pop Total	Fold Enrichment	Bonferroni	Benjamini	FDR
INTERPRO	IPR001759:Pentaxin	3	1.66667	0.00336161	25419, 266777, 81005	173	10	19384	33.6139	0.777272	0.117636	4.65902
SMART	SM00159:PTX	3	1.66667	0.00358546	25419, 266777, 81005	90	10	9680	32.2667	0.278818	0.0632816	3.84018
PFAM	PF00354:Pentaxin family	3	1.66667	0.00428899	25419, 266777, 81005	175	10	17307	29.6691	0.637372	0.155544	5.38285
INTERPRO	IPR013320:Concanavalin A-like lectin/glucanase, subgroup	4	2.22222	0.248779	25419, 266777, 81005, 689560	173	195	19384	2.29838	1	0.981443	98.2631
Annotation Cluster 31	Enrichment Score: 1.8740054761335156
Category	Term	Count	%	PValue	Genes	List Total	Pop Hits	Pop Total	Fold Enrichment	Bonferroni	Benjamini	FDR
INTERPRO	IPR027417:P-loop containing nucleoside triphosphate hydrolase	20	11.1111	0.00038687	50688, 287595, 116650, 26956, 58808, 84589, 678759, 58948, 252893, 114114, 362750, 29495, 25297, 85275, 171116, 25482, 29223, 292464, 362863, 113970	173	895	19384	2.50383	0.158507	0.0213411	0.546756
UP_KEYWORDS	GTP-binding	9	5	0.00165015	171116, 116650, 25482, 26956, 84589, 29223, 114114, 362750, 66012	180	254	20793	4.09311	0.301191	0.00963913	2.07578
GOTERM_MF_DIRECT	GO:0005525~GTP binding	9	5	0.0296639	171116, 116650, 25482, 26956, 84589, 29223, 114114, 362750, 66012	160	380	16650	2.46464	0.999983	0.354959	33.9162
GOTERM_MF_DIRECT	GO:0003924~GTPase activity	5	2.77778	0.121636	171116, 116650, 84589, 114114, 362750	160	198	16650	2.62784	1	0.641661	83.2059
UP_SEQ_FEATURE	nucleotide phosphate-binding region:GTP	7	3.88889	0.185181	171116, 116650, 25482, 26956, 84589, 114114, 362750	168	183	7976	1.81603	1	0.981234	95.0124
Annotation Cluster 32	Enrichment Score: 1.7391486391922832
Category	Term	Count	%	PValue	Genes	List Total	Pop Hits	Pop Total	Fold Enrichment	Bonferroni	Benjamini	FDR
GOTERM_MF_DIRECT	GO:0017124~SH3 domain binding	6	3.33333	0.00237209	59312, 84556, 192117, 303583, 78957, 171093	160	97	16650	6.43686	0.578724	0.05988	3.21426
UP_KEYWORDS	SH3-binding	3	1.66667	0.0308692	59312, 192117, 171093	180	32	20793	10.8297	0.998891	0.118388	32.851
UP_SEQ_FEATURE	short sequence motif:SH3-binding	3	1.66667	0.0827746	59312, 192117, 171093	168	23	7976	6.19255	1	0.942813	71.7753
Annotation Cluster 33	Enrichment Score: 1.5983205491502719
Category	Term	Count	%	PValue	Genes	List Total	Pop Hits	Pop Total	Fold Enrichment	Bonferroni	Benjamini	FDR
KEGG_PATHWAY	rno04270:Vascular smooth muscle contraction	7	3.88889	0.00472286	25289, 83731, 24669, 78966, 114004, 29716, 66012	101	122	7780	4.41974	0.552817	0.0490552	5.61184
KEGG_PATHWAY	rno04022:cGMP-PKG signaling pathway	8	4.44444	0.00612455	25289, 83731, 24669, 83531, 29693, 29716, 83529, 66012	101	170	7780	3.62493	0.648088	0.0534837	7.22085
KEGG_PATHWAY	rno04924:Renin secretion	4	2.22222	0.0546859	25289, 83731, 29716, 66012	101	67	7780	4.59879	0.99993	0.307682	49.6461
KEGG_PATHWAY	rno04970:Salivary secretion	3	1.66667	0.255602	25289, 83731, 66012	101	76	7780	3.04065	1	0.697227	97.2707
Annotation Cluster 34	Enrichment Score: 1.568159375639237
Category	Term	Count	%	PValue	Genes	List Total	Pop Hits	Pop Total	Fold Enrichment	Bonferroni	Benjamini	FDR
GOTERM_CC_DIRECT	GO:0016529~sarcoplasmic reticulum	4	2.22222	0.00801252	50688, 29693, 58950, 689560	174	44	18520	9.67607	0.886061	0.0585518	10.0372
UP_KEYWORDS	Sarcoplasmic reticulum	3	1.66667	0.0194159	29693, 58950, 689560	180	25	20793	13.862	0.985802	0.0848243	22.0445
GOTERM_CC_DIRECT	GO:0033017~sarcoplasmic reticulum membrane	3	1.66667	0.0261322	29693, 58950, 689560	174	27	18520	11.8263	0.999215	0.1469	29.4013
REACTOME_PATHWAY	R-RNO-5578775:R-RNO-5578775	3	1.66667	0.131299	29693, 58950, 689560	90	53	7465	4.69497	1	0.907553	82.9417
Annotation Cluster 35	Enrichment Score: 1.5555410966601384
Category	Term	Count	%	PValue	Genes	List Total	Pop Hits	Pop Total	Fold Enrichment	Bonferroni	Benjamini	FDR
KEGG_PATHWAY	rno05016:Huntington's disease	10	5.55556	0.00114726	171375, 293448, 83531, 24410, 678759, 24408, 252893, 83529, 29495, 362440	101	203	7780	3.79457	0.177286	0.0161307	1.39069
UP_KEYWORDS	Respiratory chain	4	2.22222	0.00601336	293448, 678759, 26199, 362440	180	43	20793	10.7457	0.729866	0.0314187	7.37469
KEGG_PATHWAY	rno05010:Alzheimer's disease	8	4.44444	0.00879131	171375, 293448, 29693, 24410, 29716, 678759, 24408, 362440	101	182	7780	3.38592	0.777122	0.0723089	10.2127
GOTERM_CC_DIRECT	GO:0043209~myelin sheath	7	3.88889	0.00922827	171375, 295619, 293448, 83531, 678759, 312444, 83529	174	191	18520	3.90082	0.918177	0.0654163	11.4761
KEGG_PATHWAY	rno05012:Parkinson's disease	7	3.88889	0.0133281	171375, 293448, 83531, 678759, 83529, 26199, 362440	101	152	7780	3.54742	0.897818	0.0984881	15.0998
UP_KEYWORDS	Electron transport	4	2.22222	0.0242577	293448, 678759, 26199, 362440	180	72	20793	6.41759	0.99515	0.101093	26.7946
REACTOME_PATHWAY	R-RNO-611105:R-RNO-611105	4	2.22222	0.0579824	293448, 678759, 26199, 362440	90	74	7465	4.48348	0.999995	0.667898	52.7867
GOTERM_CC_DIRECT	GO:0005747~mitochondrial respiratory chain complex I	3	1.66667	0.0963636	678759, 26199, 362440	174	56	18520	5.70197	1	0.421416	73.6125
KEGG_PATHWAY	rno00190:Oxidative phosphorylation	5	2.77778	0.113974	171375, 293448, 678759, 26199, 362440	101	144	7780	2.67464	1	0.463872	77.1517
REACTOME_PATHWAY	R-RNO-6799198:R-RNO-6799198	3	1.66667	0.194312	678759, 26199, 362440	90	68	7465	3.65931	1	0.946282	93.3774
KEGG_PATHWAY	rno04932:Non-alcoholic fatty liver disease (NAFLD)	4	2.22222	0.345908	293448, 65248, 678759, 362440	101	162	7780	1.90197	1	0.763859	99.4366
Annotation Cluster 36	Enrichment Score: 1.4846369929488645
Category	Term	Count	%	PValue	Genes	List Total	Pop Hits	Pop Total	Fold Enrichment	Bonferroni	Benjamini	FDR
UP_SEQ_FEATURE	domain:DH	4	2.22222	0.00493959	78966, 363509, 66013, 114513	168	17	7976	11.1709	0.938449	0.371643	6.9932
UP_KEYWORDS	Guanine-nucleotide releasing factor	4	2.22222	0.00914102	78966, 363509, 66013, 114513	180	50	20793	9.24133	0.863676	0.0442789	11.0091
SMART	SM00325:RhoGEF	4	2.22222	0.0217879	78966, 363509, 66013, 114513	90	65	9680	6.6188	0.865288	0.284019	21.3494
INTERPRO	IPR000219:Dbl homology (DH) domain	4	2.22222	0.0234668	78966, 363509, 66013, 114513	173	69	19384	6.49543	0.999975	0.530693	28.5707
SMART	SM00233:PH	7	3.88889	0.0251054	192117, 303583, 78966, 29211, 363509, 66013, 114513	90	245	9680	3.07302	0.901111	0.281462	24.2091
INTERPRO	IPR001849:Pleckstrin homology domain	7	3.88889	0.0263725	192117, 303583, 78966, 29211, 363509, 66013, 114513	173	255	19384	3.07578	0.999993	0.548268	31.5238
INTERPRO	IPR011993:Pleckstrin homology-like domain	9	5	0.0291175	192117, 303583, 78966, 29211, 363509, 66013, 314721, 29548, 114513	173	407	19384	2.47768	0.999998	0.561196	34.2091
UP_SEQ_FEATURE	domain:PH	6	3.33333	0.0297211	192117, 303583, 78966, 29211, 363509, 66013	168	83	7976	3.43201	1	0.786527	35.7077
GOTERM_MF_DIRECT	GO:0005089~Rho guanyl-nucleotide exchange factor activity	4	2.22222	0.0304545	78966, 363509, 66013, 114513	160	71	16650	5.86268	0.999987	0.351433	34.653
UP_KEYWORDS	GTPase activation	4	2.22222	0.0308024	289350, 192117, 303583, 78966	180	79	20793	5.84895	0.998874	0.120234	32.7923
PFAM	PF00621:RhoGEF domain	4	2.22222	0.0310948	78966, 363509, 66013, 114513	175	68	17307	5.81748	0.999421	0.525498	33.4118
GOTERM_BP_DIRECT	GO:0035023~regulation of Rho protein signal transduction	4	2.22222	0.0434643	78966, 363509, 66013, 114513	170	81	17535	5.09368	1	0.679242	51.6111
GOTERM_BP_DIRECT	GO:0043547~positive regulation of GTPase activity	8	4.44444	0.0909022	289350, 192117, 303583, 78966, 54265, 363509, 66013, 114513	170	398	17535	2.07331	1	0.817991	78.9192
GOTERM_MF_DIRECT	GO:0005096~GTPase activator activity	5	2.77778	0.136758	289350, 192117, 303583, 78966, 54265	160	207	16650	2.51359	1	0.664607	86.7748
PFAM	PF00169:PH domain	4	2.22222	0.25785	303583, 363509, 66013, 114513	175	175	17307	2.26051	1	0.990829	97.8481
Annotation Cluster 37	Enrichment Score: 1.3297656025871483
Category	Term	Count	%	PValue	Genes	List Total	Pop Hits	Pop Total	Fold Enrichment	Bonferroni	Benjamini	FDR
GOTERM_MF_DIRECT	GO:0019903~protein phosphatase binding	5	2.77778	0.0104349	24669, 84353, 81005, 58948, 29495	160	89	16650	5.84621	0.978034	0.15933	13.4373
GOTERM_MF_DIRECT	GO:0019900~kinase binding	5	2.77778	0.0112569	287422, 65248, 84353, 58948, 29495	160	91	16650	5.71772	0.983768	0.16403	14.4213
KEGG_PATHWAY	rno04390:Hippo signaling pathway	5	2.77778	0.133849	24669, 84353, 54265, 58948, 29495	101	153	7780	2.51731	1	0.492655	82.6758
GOTERM_CC_DIRECT	GO:0016323~basolateral plasma membrane	4	2.22222	0.305083	84353, 54265, 58948, 29495	174	207	18520	2.05675	1	0.779497	99.1649
Annotation Cluster 38	Enrichment Score: 1.3007164113677063
Category	Term	Count	%	PValue	Genes	List Total	Pop Hits	Pop Total	Fold Enrichment	Bonferroni	Benjamini	FDR
GOTERM_BP_DIRECT	GO:0050808~synapse organization	5	2.77778	0.000385576	60445, 84353, 116647, 259269, 117096	170	36	17535	14.326	0.395452	0.0261404	0.627995
UP_KEYWORDS	Cell adhesion	6	3.33333	0.102547	314641, 84353, 116647, 84408, 117096, 79559	180	287	20793	2.41498	1	0.291969	74.6959
GOTERM_BP_DIRECT	GO:0007155~cell adhesion	5	2.77778	0.242687	314641, 84353, 116647, 117096, 79559	170	261	17535	1.976	1	0.981434	98.9336
KEGG_PATHWAY	rno04514:Cell adhesion molecules (CAMs)	3	1.66667	0.653213	116647, 117096, 79559	101	172	7780	1.34354	1	0.952711	99.9998
Annotation Cluster 39	Enrichment Score: 1.2822445474245867
Category	Term	Count	%	PValue	Genes	List Total	Pop Hits	Pop Total	Fold Enrichment	Bonferroni	Benjamini	FDR
UP_KEYWORDS	Neurogenesis	6	3.33333	0.00868179	84353, 78957, 29613, 29332, 257634, 113970	180	146	20793	4.74726	0.849256	0.044052	10.4839
UP_KEYWORDS	Differentiation	8	4.44444	0.0266632	84556, 64829, 78957, 60328, 29613, 29382, 29332, 257634	180	336	20793	2.7504	0.997161	0.108624	29.0542
UP_KEYWORDS	Developmental protein	5	2.77778	0.614815	60328, 29613, 29332, 689560, 257634	180	492	20793	1.17395	1	0.886869	99.9995
Annotation Cluster 40	Enrichment Score: 1.0104239681611964
Category	Term	Count	%	PValue	Genes	List Total	Pop Hits	Pop Total	Fold Enrichment	Bonferroni	Benjamini	FDR
GOTERM_BP_DIRECT	GO:0006874~cellular calcium ion homeostasis	5	2.77778	0.0144215	29693, 24408, 298203, 364137, 689560	170	97	17535	5.31686	1	0.363237	21.1242
KEGG_PATHWAY	rno04020:Calcium signaling pathway	6	3.33333	0.0893881	83531, 29693, 29716, 24408, 83529, 689560	101	185	7780	2.49826	1	0.411759	68.0939
GOTERM_MF_DIRECT	GO:0019899~enzyme binding	4	2.22222	0.721837	29693, 84353, 24408, 689560	160	389	16650	1.07005	1	0.999517	100
Annotation Cluster 41	Enrichment Score: 0.8700491469460089
Category	Term	Count	%	PValue	Genes	List Total	Pop Hits	Pop Total	Fold Enrichment	Bonferroni	Benjamini	FDR
SMART	SM00033:CH	3	1.66667	0.120045	29211, 362587, 363509	90	65	9680	4.9641	0.999991	0.620837	75.1964
INTERPRO	IPR001715:Calponin homology domain	3	1.66667	0.14012	29211, 362587, 363509	173	74	19384	4.54242	1	0.939516	88.2223
PFAM	PF00307:Calponin homology (CH) domain	3	1.66667	0.145885	29211, 362587, 363509	175	67	17307	4.42823	1	0.942883	86.8658
Annotation Cluster 42	Enrichment Score: 0.8170974438849672
Category	Term	Count	%	PValue	Genes	List Total	Pop Hits	Pop Total	Fold Enrichment	Bonferroni	Benjamini	FDR
UP_KEYWORDS	Protein phosphatase	4	2.22222	0.0488641	24669, 266611, 85237, 29390	180	95	20793	4.86386	0.999981	0.170918	47.0759
UP_SEQ_FEATURE	domain:Tyrosine-protein phosphatase	3	1.66667	0.122624	266611, 85237, 29390	168	29	7976	4.91133	1	0.964838	85.2698
INTERPRO	IPR000387:Protein-tyrosine/Dual specificity phosphatase	3	1.66667	0.180614	266611, 85237, 29390	173	87	19384	3.86366	1	0.958121	94.0539
UP_SEQ_FEATURE	active site:Phosphocysteine intermediate	3	1.66667	0.181064	266611, 85237, 29390	168	37	7976	3.84942	1	0.981982	94.6305
GOTERM_MF_DIRECT	GO:0004725~protein tyrosine phosphatase activity	3	1.66667	0.251068	266611, 85237, 29390	160	101	16650	3.09097	1	0.872983	98.126
GOTERM_BP_DIRECT	GO:0035335~peptidyl-tyrosine dephosphorylation	3	1.66667	0.254376	266611, 85237, 29390	170	101	17535	3.06377	1	0.98445	99.1729
Annotation Cluster 43	Enrichment Score: 0.7921319926041035
Category	Term	Count	%	PValue	Genes	List Total	Pop Hits	Pop Total	Fold Enrichment	Bonferroni	Benjamini	FDR
UP_KEYWORDS	Glycoprotein	38	21.1111	2.3139e-05	353307, 29454, 266777, 367345, 191573, 29716, 114114, 84408, 309376, 25289, 315664, 170824, 24410, 84032, 29613, 499913, 303729, 81005, 29705, 246325, 117096, 79559, 25419, 246302, 79220, 362891, 50592, 29200, 56780, 83810, 84353, 116647, 29627, 306243, 25412, 24408, 171093, 300992	180	2123	20793	2.06766	0.00500864	0.000200829	0.0293855
UP_KEYWORDS	Disulfide bond	23	12.7778	0.259031	29454, 266777, 367345, 29716, 29705, 117096, 79559, 25419, 362891, 50592, 29200, 27100, 56780, 24410, 84032, 116647, 29627, 29613, 306243, 24408, 85237, 25412, 300992	180	2199	20793	1.20822	1	0.556562	97.7803
UP_KEYWORDS	Signal	30	16.6667	0.567081	29454, 266777, 367345, 191573, 84408, 315664, 24410, 84032, 29613, 303729, 64845, 29705, 117096, 79559, 366376, 25419, 246302, 79220, 362891, 289350, 50592, 29200, 56780, 116647, 29627, 306243, 24408, 25412, 364137, 300992	180	3420	20793	1.0133	1	0.861198	99.9976
UP_SEQ_FEATURE	topological domain:Extracellular	21	11.6667	0.892742	353307, 83731, 94172, 191573, 29716, 29705, 117096, 79559, 25289, 79220, 50592, 24410, 83810, 116647, 29627, 29613, 306243, 499913, 24408, 25743, 300992	168	1199	7976	0.831526	1	1	100
UP_SEQ_FEATURE	glycosylation site:N-linked (GlcNAc...)	32	17.7778	0.954418	353307, 29454, 266777, 293113, 367345, 191573, 29716, 25289, 170824, 315664, 24410, 64358, 29613, 303729, 29705, 246325, 117096, 79559, 25419, 246302, 79220, 362891, 50592, 29200, 83810, 56780, 116647, 29627, 306243, 25412, 24408, 300992	168	1887	7976	0.805108	1	1	100
UP_SEQ_FEATURE	signal peptide	24	13.3333	0.985206	266777, 367345, 191573, 29705, 117096, 79559, 25419, 246302, 362891, 79220, 50592, 315664, 29200, 24410, 56780, 84032, 116647, 29627, 29613, 306243, 303729, 24408, 25412, 300992	168	1586	7976	0.718429	1	1	100
UP_SEQ_FEATURE	disulfide bond	15	8.33333	0.999407	25419, 29454, 266777, 27100, 29200, 367345, 56780, 84032, 116647, 29613, 85237, 24408, 29705, 117096, 79559	168	1327	7976	0.536656	1	1	100
Annotation Cluster 44	Enrichment Score: 0.7797315529321167
Category	Term	Count	%	PValue	Genes	List Total	Pop Hits	Pop Total	Fold Enrichment	Bonferroni	Benjamini	FDR
PFAM	PF00130:Phorbol esters/diacylglycerol binding domain (C1 domain)	3	1.66667	0.093104	25666, 64829, 54248	175	51	17307	5.81748	1	0.853682	71.5795
INTERPRO	IPR002219:Protein kinase C-like, phorbol ester/diacylglycerol binding	3	1.66667	0.116352	25666, 64829, 54248	173	66	19384	5.09301	1	0.909158	82.6684
SMART	SM00109:C1	3	1.66667	0.117021	25666, 64829, 54248	90	64	9680	5.04167	0.999988	0.642842	74.2514
UP_KEYWORDS	Zinc-finger	8	4.44444	0.599882	84556, 25666, 171123, 301075, 64829, 54248, 361190, 309376	180	849	20793	1.0885	1	0.879317	99.9991
Annotation Cluster 45	Enrichment Score: 0.6900650273310523
Category	Term	Count	%	PValue	Genes	List Total	Pop Hits	Pop Total	Fold Enrichment	Bonferroni	Benjamini	FDR
GOTERM_MF_DIRECT	GO:0005509~calcium ion binding	11	6.11111	0.129916	25419, 191595, 25666, 171123, 29693, 54248, 362587, 24408, 252893, 84408, 689560	160	696	16650	1.64467	1	0.651927	85.2576
INTERPRO	IPR002048:EF-hand domain	5	2.77778	0.142312	25666, 54248, 362587, 252893, 689560	173	226	19384	2.4789	1	0.935347	88.6408
INTERPRO	IPR018247:EF-Hand 1, calcium-binding site	4	2.22222	0.21038	25666, 54248, 362587, 252893	173	178	19384	2.51789	1	0.97015	96.4801
INTERPRO	IPR011992:EF-hand-like domain	5	2.77778	0.232047	291966, 25666, 54248, 362587, 689560	173	277	19384	2.0225	1	0.977597	97.6269
SMART	SM00054:EFh	3	1.66667	0.392814	25666, 54248, 362587	90	147	9680	2.19501	1	0.941434	99.5657
Annotation Cluster 46	Enrichment Score: 0.5539431244194111
Category	Term	Count	%	PValue	Genes	List Total	Pop Hits	Pop Total	Fold Enrichment	Bonferroni	Benjamini	FDR
GOTERM_BP_DIRECT	GO:0016055~Wnt signaling pathway	4	2.22222	0.126431	65248, 84353, 362587, 60328	170	128	17535	3.22335	1	0.892778	89.0084
GOTERM_CC_DIRECT	GO:0005913~cell-cell adherens junction	5	2.77778	0.226191	84353, 29211, 362587, 60328, 60335	174	259	18520	2.05476	1	0.672645	96.5664
GOTERM_MF_DIRECT	GO:0098641~cadherin binding involved in cell-cell adhesion	4	2.22222	0.351096	84353, 29211, 362587, 60328	160	220	16650	1.89205	1	0.939859	99.7392
GOTERM_BP_DIRECT	GO:0098609~cell-cell adhesion	3	1.66667	0.605999	29211, 362587, 60328	170	211	17535	1.46655	1	0.999957	100
Annotation Cluster 47	Enrichment Score: 0.553850165773526
Category	Term	Count	%	PValue	Genes	List Total	Pop Hits	Pop Total	Fold Enrichment	Bonferroni	Benjamini	FDR
INTERPRO	IPR017455:Zinc finger, FYVE-related	3	1.66667	0.0364768	84556, 171123, 309376	173	34	19384	9.88643	1	0.622758	40.9329
INTERPRO	IPR011011:Zinc finger, FYVE/PHD-type	3	1.66667	0.314421	84556, 171123, 309376	173	128	19384	2.62608	1	0.992929	99.5245
UP_KEYWORDS	Zinc-finger	8	4.44444	0.599882	84556, 25666, 171123, 301075, 64829, 54248, 361190, 309376	180	849	20793	1.0885	1	0.879317	99.9991
INTERPRO	IPR013083:Zinc finger, RING/FYVE/PHD-type	3	1.66667	0.885125	84556, 171123, 309376	173	414	19384	0.811929	1	1	100
Annotation Cluster 48	Enrichment Score: 0.5170641942424992
Category	Term	Count	%	PValue	Genes	List Total	Pop Hits	Pop Total	Fold Enrichment	Bonferroni	Benjamini	FDR
GOTERM_CC_DIRECT	GO:0045121~membrane raft	5	2.77778	0.23812	25289, 25058, 83531, 298203, 83529	174	266	18520	2.00069	1	0.688256	97.2009
KEGG_PATHWAY	rno05166:HTLV-I infection	6	3.33333	0.31921	25289, 25482, 83531, 84353, 83529, 314322	101	291	7780	1.58824	1	0.751111	99.0821
GOTERM_MF_DIRECT	GO:0000166~nucleotide binding	5	2.77778	0.369772	25289, 94172, 83531, 83529, 66012	160	322	16650	1.61588	1	0.947568	99.8255
Annotation Cluster 49	Enrichment Score: 0.49895404332877713
Category	Term	Count	%	PValue	Genes	List Total	Pop Hits	Pop Total	Fold Enrichment	Bonferroni	Benjamini	FDR
UP_KEYWORDS	TPR repeat	3	1.66667	0.145243	304017, 290652, 362863	180	78	20793	4.44295	1	0.368849	86.3756
UP_SEQ_FEATURE	repeat:TPR 3	3	1.66667	0.320547	304017, 290652, 362863	168	55	7976	2.58961	1	0.998004	99.6511
UP_SEQ_FEATURE	repeat:TPR 1	3	1.66667	0.358892	304017, 290652, 362863	168	60	7976	2.37381	1	0.998621	99.8509
UP_SEQ_FEATURE	repeat:TPR 2	3	1.66667	0.358892	304017, 290652, 362863	168	60	7976	2.37381	1	0.998621	99.8509
INTERPRO	IPR011990:Tetratricopeptide-like helical	3	1.66667	0.533722	304017, 290652, 362863	173	200	19384	1.68069	1	0.999921	99.998
Annotation Cluster 50	Enrichment Score: 0.19363675921730183
Category	Term	Count	%	PValue	Genes	List Total	Pop Hits	Pop Total	Fold Enrichment	Bonferroni	Benjamini	FDR
UP_KEYWORDS	Transmembrane	58	32.2222	0.305214	353307, 191573, 29716, 83529, 309376, 689560, 83531, 170824, 64358, 29613, 499913, 303729, 66028, 29253, 26199, 81005, 296758, 361190, 29705, 246325, 117096, 366376, 79559, 308134, 79220, 304805, 29693, 56780, 83810, 306243, 24408, 364137, 300992, 191595, 293113, 84408, 362750, 361705, 25289, 290596, 171451, 24410, 364678, 25743, 83731, 94172, 290652, 304971, 300111, 171116, 25419, 50592, 116647,…	180	6208	20793	1.07925	1	0.605311	99.0198
UP_KEYWORDS	Transmembrane helix	54	30	0.542682	353307, 191573, 29716, 309376, 689560, 170824, 64358, 29613, 499913, 303729, 66028, 29253, 26199, 81005, 296758, 361190, 29705, 246325, 117096, 366376, 79559, 308134, 79220, 304805, 29693, 56780, 83810, 306243, 24408, 364137, 300992, 191595, 293113, 362750, 84408, 361705, 25289, 290596, 171451, 24410, 364678, 25743, 83731, 94172, 290652, 171116, 25419, 50592, 116647, 304017, 29627, 59074, 312444,…	180	6182	20793	1.00904	1	0.845207	99.9952
UP_SEQ_FEATURE	transmembrane region	45	25	0.614773	353307, 191595, 293113, 191573, 29716, 83529, 362750, 361705, 25289, 290596, 83531, 170824, 24410, 64358, 29613, 499913, 364678, 303729, 66028, 25743, 29253, 83731, 94172, 296758, 290652, 29705, 246325, 117096, 79559, 171116, 308134, 79220, 50592, 304805, 29693, 83810, 116647, 29627, 304017, 59074, 306243, 24408, 681896, 364137, 300992	168	2160	7976	0.989087	1	0.999995	99.9999
UP_SEQ_FEATURE	topological domain:Cytoplasmic	30	16.6667	0.769454	353307, 191595, 191573, 29716, 362750, 25289, 170824, 24410, 29613, 499913, 66028, 25743, 29253, 83731, 94172, 29705, 246325, 117096, 79559, 79220, 50592, 29693, 83810, 116647, 29627, 304017, 306243, 59074, 24408, 300992	168	1541	7976	0.924261	1	1	100
UP_SEQ_FEATURE	topological domain:Extracellular	21	11.6667	0.892742	353307, 83731, 94172, 191573, 29716, 29705, 117096, 79559, 25289, 79220, 50592, 24410, 83810, 116647, 29627, 29613, 306243, 499913, 24408, 25743, 300992	168	1199	7976	0.831526	1	1	100
GOTERM_CC_DIRECT	GO:0016021~integral component of membrane	42	23.3333	0.984931	353307, 191595, 293113, 362750, 84408, 309376, 689560, 25289, 290596, 171451, 170824, 499913, 364678, 303729, 66028, 25743, 29253, 26199, 83731, 94172, 81005, 361190, 296758, 246325, 304971, 366376, 300111, 25419, 171116, 308134, 79220, 50592, 304805, 29693, 83810, 56780, 29627, 304017, 59074, 312444, 681896, 364137	174	5711	18520	0.78276	1	0.999998	100
Annotation Cluster 51	Enrichment Score: 0.09986369314206422
Category	Term	Count	%	PValue	Genes	List Total	Pop Hits	Pop Total	Fold Enrichment	Bonferroni	Benjamini	FDR
GOTERM_MF_DIRECT	GO:0008134~transcription factor binding	5	2.77778	0.371942	287422, 84353, 85482, 29382, 314322	160	323	16650	1.61087	1	0.946015	99.8336
GOTERM_CC_DIRECT	GO:0005667~transcription factor complex	3	1.66667	0.628707	84353, 29382, 314322	174	227	18520	1.40665	1	0.964699	99.9998
KEGG_PATHWAY	rno05200:Pathways in cancer	5	2.77778	0.76007	25289, 84353, 78966, 29382, 314322	101	398	7780	0.96771	1	0.981277	100
GOTERM_BP_DIRECT	GO:0045892~negative regulation of transcription, DNA-templated	4	2.22222	0.890554	287422, 84353, 29382, 257634	170	532	17535	0.775542	1	1	100
UP_KEYWORDS	Transcription regulation	5	2.77778	0.929905	287422, 65248, 84353, 29382, 257634	180	829	20793	0.696723	1	0.996873	100
UP_KEYWORDS	Transcription	5	2.77778	0.94741	287422, 65248, 84353, 29382, 257634	180	878	20793	0.65784	1	0.998214	100
GOTERM_BP_DIRECT	GO:0006351~transcription, DNA-templated	5	2.77778	0.949005	287422, 360958, 65248, 84353, 29382	170	788	17535	0.654486	1	1	100
GOTERM_MF_DIRECT	GO:0003700~transcription factor activity, sequence-specific DNA binding	4	2.22222	0.976532	84353, 29382, 257634, 314322	160	750	16650	0.555	1	1	100
GOTERM_BP_DIRECT	GO:0000122~negative regulation of transcription from RNA polymerase II promoter	4	2.22222	0.976918	287422, 83810, 84353, 29382	170	746	17535	0.553067	1	1	100
Annotation Cluster 52	Enrichment Score: 0.09623515600132278
Category	Term	Count	%	PValue	Genes	List Total	Pop Hits	Pop Total	Fold Enrichment	Bonferroni	Benjamini	FDR
GOTERM_CC_DIRECT	GO:0005615~extracellular space	13	7.22222	0.577481	25419, 29454, 24426, 27100, 29200, 29211, 56780, 81005, 84032, 116647, 25412, 58948, 117096	174	1316	18520	1.05143	1	0.949318	99.9988
UP_KEYWORDS	Secreted	7	3.88889	0.89128	25419, 29454, 29200, 367345, 56780, 84032, 25412	180	1045	20793	0.773796	1	0.992653	100
UP_SEQ_FEATURE	disulfide bond	15	8.33333	0.999407	25419, 29454, 266777, 27100, 29200, 367345, 56780, 84032, 116647, 29613, 85237, 24408, 29705, 117096, 79559	168	1327	7976	0.536656	1	1	100
Annotation Cluster 53	Enrichment Score: 0.06714438985715825
Category	Term	Count	%	PValue	Genes	List Total	Pop Hits	Pop Total	Fold Enrichment	Bonferroni	Benjamini	FDR
GOTERM_BP_DIRECT	GO:0006357~regulation of transcription from RNA polymerase II promoter	4	2.22222	0.803877	29200, 84353, 246325, 314322	170	443	17535	0.93135	1	1	100
GOTERM_BP_DIRECT	GO:0045893~positive regulation of transcription, DNA-templated	5	2.77778	0.804696	29200, 84353, 78966, 257634, 314322	170	571	17535	0.903214	1	1	100
GOTERM_BP_DIRECT	GO:0045944~positive regulation of transcription from RNA polymerase II promoter	6	3.33333	0.972177	287422, 29200, 360958, 84353, 24408, 314322	170	1024	17535	0.604377	1	1	100
Annotation Cluster 54	Enrichment Score: 0.06393664340295914
Category	Term	Count	%	PValue	Genes	List Total	Pop Hits	Pop Total	Fold Enrichment	Bonferroni	Benjamini	FDR
UP_SEQ_FEATURE	active site:Proton acceptor	8	4.44444	0.676303	65248, 114860, 60328, 29613, 29383, 309656, 24513, 60666	168	375	7976	1.01283	1	0.999999	100
UP_SEQ_FEATURE	nucleotide phosphate-binding region:ATP	8	4.44444	0.839562	287595, 65248, 29223, 60328, 292464, 29613, 252893, 79223	168	450	7976	0.844021	1	1	100
INTERPRO	IPR017441:Protein kinase, ATP binding site	3	1.66667	0.85282	65248, 60328, 29613	173	379	19384	0.88691	1	1	100
UP_SEQ_FEATURE	binding site:ATP	5	2.77778	0.857254	65248, 60328, 294972, 29613, 79223	168	287	7976	0.827111	1	1	100
INTERPRO	IPR000719:Protein kinase, catalytic domain	3	1.66667	0.938309	65248, 60328, 29613	173	499	19384	0.673625	1	1	100
INTERPRO	IPR011009:Protein kinase-like domain	3	1.66667	0.954681	65248, 60328, 29613	173	540	19384	0.622479	1	1	100
UP_SEQ_FEATURE	domain:Protein kinase	3	1.66667	0.959573	65248, 60328, 29613	168	234	7976	0.608669	1	1	100
