# Supplementary material for: Noninvasive Brain Stimulation Enhances Memory Acquisition and Is Associated with Synaptoneurosome Modification in the Rat Hippocampus
Source: eNeuro. 2019 Dec 3;6(6):ENEURO.0311-19.2019. doi: 10.1523/ENEURO.0311-19.2019 (PMC6900464; doi:10.1523/ENEURO.0311-19.2019)
Supplement: Extended Data Figure 3-1 — IPA diseases or functions annotation for the comparison between retrieval and sham groups. Download Figure 3-1, XLSX file. [file sup_enu-eN-NWR-0311-19-s08.xlsx]

## Sheet: Retrieval vs. Sham
© 2000-2018 QIAGEN. All rights reserved.
Categories	Diseases or Functions Annotation	p-Value	Predicted Activation State	Activation z-score	Molecules	# Molecules
Amino Acid Metabolism	Quantity of L-amino acid	0.00282			CBS/CBSL,GLS,MAPT,NOS1	4
Amino Acid Metabolism, Post-Translational Modification, Small Molecule Biochemistry	Conversion of L-amino acid	0.000547			CBS/CBSL,GLS,NOS1	3
Amino Acid Metabolism, Post-Translational Modification, Small Molecule Biochemistry	Modification of homocysteine	0.000315			ALB,CBS/CBSL	2
Amino Acid Metabolism, Small Molecule Biochemistry	Catabolism of acidic amino acid	0.00214			GAD1,GOT1	2
Amino Acid Metabolism, Small Molecule Biochemistry	Catabolism of amino acids	0.000729			CBS/CBSL,GAD1,GLS,GOT1,NOS1	5
Amino Acid Metabolism, Small Molecule Biochemistry	Catabolism of glutamine family amino acid	0.000547			GAD1,GLS,NOS1	3
Amino Acid Metabolism, Small Molecule Biochemistry	Metabolism of glutamine family amino acid	0.000987			GAD1,GLS,IDH1,NOS1	4
Amino Acid Metabolism, Small Molecule Biochemistry	Metabolism of L-amino acid	0.000943			CBS/CBSL,GAD1,GOT1,NOS1,PKM	5
Amino Acid Metabolism, Small Molecule Biochemistry	Synthesis of amino acids	7.5e-09		1.105	CBS/CBSL,CNDP2,GAD1,GLS,GOT1,IDH1,NOS1,PARK7,PKM,RRAGA	10
Amino Acid Metabolism, Small Molecule Biochemistry	Synthesis of glutamine family amino acid	0.00263			GLS,IDH1,NOS1	3
Amino Acid Metabolism, Small Molecule Biochemistry	Synthesis of L-amino acid	2.74e-06		0.128	CBS/CBSL,CNDP2,GLS,GOT1,NOS1,PKM	6
Amino Acid Metabolism, Small Molecule Biochemistry	Synthesis of L-serine	0.00103			CBS/CBSL,PKM	2
Auditory Disease, Cell Death and Survival, Cellular Compromise, Neurological Disease, Organismal Injury and Abnormalities, Tissue Morphology	Neurodegeneration of inner hair cells	0.000137		-1.004	CACNA1D,GABRB2,SLC4A7,SOD1	4
Auditory Disease, Cell Death and Survival, Cellular Compromise, Neurological Disease, Organismal Injury and Abnormalities, Tissue Morphology	Neurodegeneration of outer hair cells	0.000399		-1.004	CACNA1D,GABRB2,SLC4A7,SOD1	4
Auditory Disease, Neurological Disease, Organismal Injury and Abnormalities	Degeneration of spiral ganglion	0.000277		-1.004	CACNA1D,GABRB2,SLC4A7,SOD1	4
Auditory Disease, Organismal Injury and Abnormalities	Abnormality of cochlea	0.00346		-0.861	CACNA1D,GABRB2,SLC4A7,SOD1,VANGL2	5
Behavior	Behavior	0.00374		1.441	AOC3,ARHGEF6,CFL1,CKB,CLCN3,CSPG5,DHCR7,DPYSL2,GAD1,GLS,GSTM5,HPRT1,HSPA1A/HSPA1B,MAPK8,MAPT,NOS1,PAFAH1B1,PARK7,PCP4,PDE4DIP,PFN2,PKM,PRKAR1B,SCN4A,SOD1,SYN3,UCHL1	27
Behavior	Locomotion	0.000283		0.799	ADGRL3,CLCN3,CSTB,DAB1,HINT1,HPRT1,HSPA1A/HSPA1B,MAPT,NOS1,PAFAH1B1,PARK7,SNCG,SOD1,UCHL1	14
Behavior, Organismal Functions	Walking	0.00265			DAB1,MAPT,SOD1,UCHL1	4
Cancer, Cell Death and Survival, Organismal Injury and Abnormalities, Tumor Morphology	Necrosis of tumor	0.00256	Decreased	-2.177	ALB,BLNK,BOK,DHCR7,FHIT,HSPA1A/HSPA1B,ICOS,INHBA,MAPK8,PDK1,PSMA6,RPL27,RUNX1,SOD1,TF	15
Cancer, Connective Tissue Disorders, Organismal Injury and Abnormalities	Metastatic liposarcoma	0.00356			LCK,TUBA1C,TUBA4A	3
Cancer, Connective Tissue Disorders, Organismal Injury and Abnormalities	Metastatic osteosarcoma	0.00265			GSTM3,LCK,TUBA1C,TUBA4A	4
Cancer, Dermatological Diseases and Conditions, Hematological Disease, Immunological Disease, Organismal Injury and Abnormalities	Stage I-IV cutaneous T-cell lymphoma	0.00125			GSR,TUBA1C,TUBA4A	3
Cancer, Dermatological Diseases and Conditions, Organismal Injury and Abnormalities	Recurrent skin cancer	0.00356			MAP2K2,TUBA1C,TUBA4A	3
Cancer, Endocrine System Disorders, Organismal Injury and Abnormalities, Reproductive System Disease	Ovarian cystadenocarcinoma	0.000446			INHBA,PKM,TUBA1C,TUBA4A	4
Cancer, Endocrine System Disorders, Organismal Injury and Abnormalities, Reproductive System Disease	Ovarian serous cystadenocarcinoma	0.00392			PKM,TUBA1C,TUBA4A	3
Cancer, Endocrine System Disorders, Organismal Injury and Abnormalities, Reproductive System Disease	Recurrent serous ovarian carcinoma	0.00292			MAP2K2,TUBA1C,TUBA4A	3
Cancer, Gastrointestinal Disease, Hepatic System Disease, Organismal Injury and Abnormalities	Cholangiocarcinoma	0.00154			ALB,GABRA4,GABRB2,IDH1,PGK1,PKM	6
Cancer, Gastrointestinal Disease, Organismal Injury and Abnormalities	Colon tumor	0.00391			ACAP2,ACBD6,ACOT7,ACVR1B,ADK,ALB,ALDOA,AOC3,ARFGAP2,ARHGDIA,ARHGEF6,C11orf54,C16orf70,CACNA1D,CALHM5,CAPN5,CBS/CBSL,CCDC39,CDH8,CFAP206,CLCN3,COL3A1,CPNE7,CSPG5,DAB1,DHODH,DYNC1LI1,EDC4,EIF3J,EIF5B,EML2,ENO2,FHIT,FNTB,FSCN1,GAD1,GCC2,HSPA4,IDH1,ILK,INHBA,ITGAD,ITIH3,MAP2K2,MAPK8,MAPT,MRI1,MYBBP1A,MYO1E,NOS1,NSFL1C,NUCB1,OSBPL1A,PDE4DIP,PDK1,PFKP,PFN2,PGK1,PKM,PREPL,PRKAR1B,PSMA2,RABGGTB,RBMX2,SCA…	87
Cancer, Gastrointestinal Disease, Organismal Injury and Abnormalities	Colorectal tumor	0.00223			ACAP2,ACBD6,ACOT7,ACVR1B,ADK,ALB,ALDOA,ANXA3,AOC3,ARFGAP2,ARHGDIA,ARHGEF6,BOK,C11orf54,C16orf70,CA1,CACNA1D,CALHM5,CAPN5,CBS/CBSL,CCDC39,CDH8,CFAP206,CFL1,CLCN3,COL3A1,CPNE7,CRYZ,CSPG5,DAB1,DHODH,DPYSL2,DYNC1LI1,EDC4,EIF3J,EIF5B,EML2,ENO2,FHIT,FNTB,FSCN1,GAD1,GCC2,HSPA4,IDH1,ILK,INHBA,ITGAD,ITIH3,LCK,MAP2K2,MAPK8,MAPT,MRI1,MT-CO2,MYBBP1A,MYO1E,NOS1,NSFL1C,NUCB1,OSBPL1A,PDE4DIP,PDK1,PFKP,PFN2,PGK1…	99
Cancer, Gastrointestinal Disease, Organismal Injury and Abnormalities	Digestive organ tumor	1.66e-05	Decreased	-2.516	AARS,ACAA2,ACAP2,ACBD6,ACOT7,ACVR1B,ACYP2,ADK,ALB,ALDOA,AMPD3,ANXA3,AOC3,ARFGAP2,ARHGAP27,ARHGDIA,ARHGEF6,ASRGL1,ATAD3A,BLNK,BLVRA,BOK,C11orf54,C16orf70,CA1,CACNA1D,CALHM5,CAPN5,CBR4,CBS/CBSL,CCDC39,CCDC91,CDC20,CDH8,CDKL3,CFAP206,CFL1,CLCN3,CLUL1,CNDP2,CNTN6,COL3A1,CPNE7,CRYZ,CSDE1,CSPG5,CSTB,DAB1,DEK,DHCR7,DHODH,DPYSL2,DPYSL3,DYNC1LI1,EDC4,EGLN1,EHD3,EIF2B4,EIF3J,EIF5B,EML2,ENO2,ENOPH1,EXOC6,FA…	193
Cancer, Gastrointestinal Disease, Organismal Injury and Abnormalities	Digestive system cancer	0.000113	Decreased	-2.061	AARS,ACAA2,ACAP2,ACBD6,ACOT7,ACVR1B,ACYP2,ADK,ALB,ALDOA,AMPD3,ANXA3,AOC3,ARFGAP2,ARHGAP27,ARHGDIA,ARHGEF6,ASRGL1,BLNK,BLVRA,C11orf54,C16orf70,CA1,CACNA1D,CALHM5,CAPN5,CBR4,CBS/CBSL,CCDC39,CCDC91,CDC20,CDH8,CDKL3,CFAP206,CFL1,CLCN3,CLUL1,CNDP2,CNTN6,COL3A1,CPNE7,CRYZ,CSDE1,CSPG5,CSTB,DAB1,DEK,DHCR7,DHODH,DPYSL2,DPYSL3,DYNC1LI1,EDC4,EGLN1,EHD3,EIF3J,EIF5B,EML2,ENO2,ENOPH1,EXOC6,FABP3,FHIT,FIBIN,FNT…	180
Cancer, Gastrointestinal Disease, Organismal Injury and Abnormalities	Gastrointestinal adenocarcinoma	0.000168			AARS,ACAA2,ACAP2,ACBD6,ACOT7,ACVR1B,ADK,ALB,ALDOA,AMPD3,ANXA3,AOC3,ARFGAP2,ARHGAP27,ARHGDIA,ARHGEF6,ASRGL1,BLNK,BLVRA,C11orf54,C16orf70,CACNA1D,CALHM5,CAPN5,CBR4,CBS/CBSL,CCDC39,CCDC91,CDC20,CDH8,CFAP206,CFL1,CLCN3,CLUL1,CNDP2,CNTN6,COL3A1,CPNE7,CSDE1,CSPG5,DAB1,DEK,DHODH,DPYSL2,DPYSL3,DYNC1LI1,EDC4,EHD3,EIF3J,EIF5B,EML2,ENO2,EXOC6,FABP3,FHIT,FIBIN,FNTB,GABRA4,GABRB2,GAD1,GARS,GCC2,GDF11,GLDN,GLS…	158
Cancer, Gastrointestinal Disease, Organismal Injury and Abnormalities	Gastrointestinal carcinoma	0.000148			AARS,ACAA2,ACAP2,ACBD6,ACOT7,ACVR1B,ADK,ALB,ALDOA,AMPD3,ANXA3,AOC3,ARFGAP2,ARHGAP27,ARHGDIA,ARHGEF6,ASRGL1,BLNK,BLVRA,C11orf54,C16orf70,CACNA1D,CALHM5,CAPN5,CBR4,CBS/CBSL,CCDC39,CCDC91,CDC20,CDH8,CFAP206,CFL1,CLCN3,CLUL1,CNDP2,CNTN6,COL3A1,CPNE7,CSDE1,CSPG5,DAB1,DEK,DHODH,DPYSL2,DPYSL3,DYNC1LI1,EDC4,EHD3,EIF3J,EIF5B,EML2,ENO2,EXOC6,FABP3,FHIT,FIBIN,FNTB,FSCN1,GABRA4,GABRB2,GAD1,GARS,GCC2,GDF11,GL…	161
Cancer, Gastrointestinal Disease, Organismal Injury and Abnormalities	Gastrointestinal tract cancer	0.000169			AARS,ACAA2,ACAP2,ACBD6,ACOT7,ACVR1B,ADK,ALB,ALDOA,AMPD3,ANXA3,AOC3,ARFGAP2,ARHGAP27,ARHGDIA,ARHGEF6,ASRGL1,BLNK,BLVRA,C11orf54,C16orf70,CA1,CACNA1D,CALHM5,CAPN5,CBR4,CBS/CBSL,CCDC39,CCDC91,CDC20,CDH8,CFAP206,CFL1,CLCN3,CLUL1,CNDP2,CNTN6,COL3A1,CPNE7,CRYZ,CSDE1,CSPG5,CSTB,DAB1,DEK,DHODH,DPYSL2,DPYSL3,DYNC1LI1,EDC4,EHD3,EIF3J,EIF5B,EML2,ENO2,EXOC6,FABP3,FHIT,FIBIN,FNTB,FSCN1,GABRA4,GABRB2,GAD1,GARS…	166
Cancer, Gastrointestinal Disease, Organismal Injury and Abnormalities	Gastrointestinal tumor	0.000213			AARS,ACAA2,ACAP2,ACBD6,ACOT7,ACVR1B,ADK,ALB,ALDOA,AMPD3,ANXA3,AOC3,ARFGAP2,ARHGAP27,ARHGDIA,ARHGEF6,ASRGL1,BLNK,BLVRA,BOK,C11orf54,C16orf70,CA1,CACNA1D,CALHM5,CAPN5,CBR4,CBS/CBSL,CCDC39,CCDC91,CDC20,CDH8,CFAP206,CFL1,CLCN3,CLUL1,CNDP2,CNTN6,COL3A1,CPNE7,CRYZ,CSDE1,CSPG5,CSTB,DAB1,DEK,DHODH,DPYSL2,DPYSL3,DYNC1LI1,EDC4,EHD3,EIF3J,EIF5B,EML2,ENO2,EXOC6,FABP3,FHIT,FIBIN,FNTB,FSCN1,GABRA4,GABRB2,GAD1,…	168
Cancer, Gastrointestinal Disease, Organismal Injury and Abnormalities	Large intestine adenocarcinoma	0.000296			AARS,ACAA2,ACAP2,ACBD6,ACOT7,ACVR1B,ADK,ALB,ALDOA,AMPD3,ANXA3,AOC3,ARFGAP2,ARHGAP27,ARHGDIA,ARHGEF6,ASRGL1,BLNK,BLVRA,C11orf54,C16orf70,CACNA1D,CALHM5,CAPN5,CBR4,CBS/CBSL,CCDC39,CCDC91,CDC20,CDH8,CFAP206,CFL1,CLCN3,CLUL1,CNDP2,CNTN6,COL3A1,CPNE7,CSDE1,CSPG5,DAB1,DEK,DHODH,DPYSL2,DPYSL3,DYNC1LI1,EDC4,EHD3,EIF3J,EIF5B,EML2,ENO2,EXOC6,FHIT,FIBIN,FNTB,GABRA4,GABRB2,GARS,GCC2,GDF11,GLDN,GLS,GOT1,GSTM5…	154
Cancer, Gastrointestinal Disease, Organismal Injury and Abnormalities	Large intestine carcinoma	0.000271			AARS,ACAA2,ACAP2,ACBD6,ACOT7,ACVR1B,ADK,ALB,ALDOA,AMPD3,ANXA3,AOC3,ARFGAP2,ARHGAP27,ARHGDIA,ARHGEF6,ASRGL1,BLNK,BLVRA,C11orf54,C16orf70,CACNA1D,CALHM5,CAPN5,CBR4,CBS/CBSL,CCDC39,CCDC91,CDC20,CDH8,CFAP206,CFL1,CLCN3,CLUL1,CNDP2,CNTN6,COL3A1,CPNE7,CSDE1,CSPG5,DAB1,DEK,DHODH,DPYSL2,DPYSL3,DYNC1LI1,EDC4,EHD3,EIF3J,EIF5B,EML2,ENO2,EXOC6,FHIT,FIBIN,FNTB,FSCN1,GABRA4,GABRB2,GARS,GCC2,GDF11,GLDN,GLS,GOT1…	155
Cancer, Gastrointestinal Disease, Organismal Injury and Abnormalities	Large intestine neoplasm	0.000189			AARS,ACAA2,ACAP2,ACBD6,ACOT7,ACVR1B,ADK,ALB,ALDOA,AMPD3,ANXA3,AOC3,ARFGAP2,ARHGAP27,ARHGDIA,ARHGEF6,ASRGL1,BLNK,BLVRA,BOK,C11orf54,C16orf70,CA1,CACNA1D,CALHM5,CAPN5,CBR4,CBS/CBSL,CCDC39,CCDC91,CDC20,CDH8,CFAP206,CFL1,CLCN3,CLUL1,CNDP2,CNTN6,COL3A1,CPNE7,CRYZ,CSDE1,CSPG5,DAB1,DEK,DHODH,DPYSL2,DPYSL3,DYNC1LI1,EDC4,EHD3,EIF3J,EIF5B,EML2,ENO2,EXOC6,FHIT,FIBIN,FNTB,FSCN1,GABRA4,GABRB2,GAD1,GARS,GCC2,G…	162
Cancer, Gastrointestinal Disease, Organismal Injury and Abnormalities	Locally advanced malignant gastrointestinal neoplasm	0.00282			LCK,MAP2K2,TUBA1C,TUBA4A	4
Cancer, Gastrointestinal Disease, Organismal Injury and Abnormalities	Malignant neoplasm of large intestine	0.000255			AARS,ACAA2,ACAP2,ACBD6,ACOT7,ACVR1B,ADK,ALB,ALDOA,AMPD3,ANXA3,AOC3,ARFGAP2,ARHGAP27,ARHGDIA,ARHGEF6,ASRGL1,BLNK,BLVRA,C11orf54,C16orf70,CA1,CACNA1D,CALHM5,CAPN5,CBR4,CBS/CBSL,CCDC39,CCDC91,CDC20,CDH8,CFAP206,CFL1,CLCN3,CLUL1,CNDP2,CNTN6,COL3A1,CPNE7,CRYZ,CSDE1,CSPG5,DAB1,DEK,DHODH,DPYSL2,DPYSL3,DYNC1LI1,EDC4,EHD3,EIF3J,EIF5B,EML2,ENO2,EXOC6,FHIT,FIBIN,FNTB,FSCN1,GABRA4,GABRB2,GAD1,GARS,GCC2,GDF11…	161
Cancer, Gastrointestinal Disease, Organismal Injury and Abnormalities	Tongue cancer	0.00263			PKM,TUBA1C,TUBA4A	3
Cancer, Hematological Disease, Immunological Disease, Organismal Injury and Abnormalities	Accelerated phase chronic myelogenous leukemia	0.00108			GABRA4,GABRB2,LCK,RUNX1	4
Cancer, Hematological Disease, Immunological Disease, Organismal Injury and Abnormalities	Adult acute lymphocytic leukemia	0.00201			HPRT1,LCK,TUBA1C,TUBA4A	4
Cancer, Hematological Disease, Immunological Disease, Organismal Injury and Abnormalities	B cell cancer	0.00355		-1.067	BLNK,CDC20,COL3A1,CSDE1,DEK,EDC4,FHIT,GSR,HPRT1,IDH1,INHBA,LAMP1,LCK,MAPK8,NOS1,RUNX1,SARS,SHROOM2,SOD1,SRP54,TF,TRIO,TUBA1C,TUBA4A,UCHL1,VANGL2,XPO1	27
Cancer, Hematological Disease, Immunological Disease, Organismal Injury and Abnormalities	B-cell acute lymphoblastic lymphoma	0.00232			HPRT1,LCK,TUBA1C,TUBA4A	4
Cancer, Hematological Disease, Immunological Disease, Organismal Injury and Abnormalities	CD20 negative lymphoblastic lymphoma	0.00429			HPRT1,TUBA1C,TUBA4A	3
Cancer, Hematological Disease, Immunological Disease, Organismal Injury and Abnormalities	CD20 positive B-cell acute lymphocytic leukemia	0.00323			HPRT1,TUBA1C,TUBA4A	3
Cancer, Hematological Disease, Immunological Disease, Organismal Injury and Abnormalities	CD20 positive precursor B-cell acute lymphoblastic leukemia	0.00323			HPRT1,TUBA1C,TUBA4A	3
Cancer, Hematological Disease, Immunological Disease, Organismal Injury and Abnormalities	CD20 positive recurrent non Hodgkin's lymphoma	0.00356			GSR,TUBA1C,TUBA4A	3
Cancer, Hematological Disease, Immunological Disease, Organismal Injury and Abnormalities	E2A-PBX1 positive B-cell acute lymphoblastic leukemia	0.000823			HPRT1,LCK,TUBA1C,TUBA4A	4
Cancer, Hematological Disease, Immunological Disease, Organismal Injury and Abnormalities	ETV6-RUNX1 positive B-lineage acute lymphoblastic leukemia	0.00235			HPRT1,TUBA1C,TUBA4A	3
Cancer, Hematological Disease, Immunological Disease, Organismal Injury and Abnormalities	High grade B-cell non-Hodgkin lymphoma	0.000637			GSR,HPRT1,LCK,TUBA1C,TUBA4A	5
Cancer, Hematological Disease, Immunological Disease, Organismal Injury and Abnormalities	Large-cell immunoblastic lymphoma	0.00164			GSR,TUBA1C,TUBA4A	3
Cancer, Hematological Disease, Immunological Disease, Organismal Injury and Abnormalities	Leukemic transformation of myelofibrosis	0.00363			IDH1,RUNX1	2
Cancer, Hematological Disease, Immunological Disease, Organismal Injury and Abnormalities	Myelomonocytic leukemia	0.000531			DEK,FNTB,GABRA4,GABRB2,HPRT1,IDH1,RUNX1	7
Cancer, Hematological Disease, Immunological Disease, Organismal Injury and Abnormalities	Newly diagnosed leukemia	0.000155			HPRT1,IDH1,LCK,RUNX1,TUBA1C,TUBA4A	6
Cancer, Hematological Disease, Immunological Disease, Organismal Injury and Abnormalities	Philadelphia chromosome negative lymphoblastic lymphoma	0.00235			HPRT1,TUBA1C,TUBA4A	3
Cancer, Hematological Disease, Immunological Disease, Organismal Injury and Abnormalities	Philadelphia chromosome-negative acute lymphoblastic leukemia	0.00265			CACNA1D,HPRT1,TUBA1C,TUBA4A	4
Cancer, Hematological Disease, Immunological Disease, Organismal Injury and Abnormalities	Philadelphia positive childhood acute lymphoblastic leukemia	0.00263			HPRT1,TUBA1C,TUBA4A	3
Cancer, Hematological Disease, Immunological Disease, Organismal Injury and Abnormalities	Philadelphia-like B-cell acute lymphoblastic leukemia	0.000554			HPRT1,LCK,TUBA1C,TUBA4A	4
Cancer, Hematological Disease, Immunological Disease, Organismal Injury and Abnormalities	Plasma cell dyscrasia	0.00109			CDC20,COL3A1,DEK,GSR,IDH1,INHBA,LAMP1,MAPK8,NOS1,PSMA2,SOD1,SRP54,TF,TRIO,TUBA1C,TUBA4A	16
Cancer, Hematological Disease, Immunological Disease, Organismal Injury and Abnormalities	Plasma cell neoplasm	0.000981			COL3A1,DEK,INHBA,MAPK8,SOD1,TF	6
Cancer, Hematological Disease, Immunological Disease, Organismal Injury and Abnormalities	Precursor B-cell acute lymphoblastic leukemia	0.00358			BLNK,HPRT1,LCK,RUNX1,TUBA1C,TUBA4A	6
Cancer, Hematological Disease, Immunological Disease, Organismal Injury and Abnormalities	Refractory acute leukemia	0.00182			GABRA4,GABRB2,LCK,MT-CO2,TUBA1C,TUBA4A	6
Cancer, Hematological Disease, Immunological Disease, Organismal Injury and Abnormalities	Secondary leukemia	0.00289			HPRT1,IDH1,RUNX1,TUBA1C,TUBA4A	5
Cancer, Hematological Disease, Immunological Disease, Organismal Injury and Abnormalities	Stage I multiple myeloma	0.00356			GSR,TUBA1C,TUBA4A	3
Cancer, Hematological Disease, Immunological Disease, Organismal Injury and Abnormalities	Stage I non-Hodgkin disease	0.00144			GSR,TUBA1C,TUBA4A	3
Cancer, Hematological Disease, Immunological Disease, Organismal Injury and Abnormalities	Stage II multiple myeloma	0.00263			GSR,TUBA1C,TUBA4A	3
Cancer, Hematological Disease, Immunological Disease, Organismal Injury and Abnormalities	Stage III multiple myeloma	0.00263			GSR,TUBA1C,TUBA4A	3
Cancer, Hematological Disease, Immunological Disease, Organismal Injury and Abnormalities	Stage I-IV T-cell non-Hodgkin lymphoma	0.000823			GSR,HPRT1,TUBA1C,TUBA4A	4
Cancer, Hematological Disease, Immunological Disease, Organismal Injury and Abnormalities	Type M0 acute myeloid leukemia	0.00356			HPRT1,IDH1,RUNX1	3
Cancer, Hematological Disease, Immunological Disease, Organismal Injury and Abnormalities	Undifferentiated acute leukemia	0.00292			HPRT1,TUBA1C,TUBA4A	3
Cancer, Hematological Disease, Organismal Injury and Abnormalities	Advanced hematologic cancer	0.000202			GABRA4,GABRB2,GSR,LCK,RUNX1,TUBA1C,TUBA4A	7
Cancer, Hematological Disease, Organismal Injury and Abnormalities	Philadelphia chromosome negative hematological system tumor	0.00217			HPRT1,IDH1,RUNX1,TUBA1C,TUBA4A	5
Cancer, Hematological Disease, Organismal Injury and Abnormalities	Refractory hematologic cancer	0.00342			GABRA4,GABRB2,GSR,LCK,MT-CO2,TUBA1C,TUBA4A	7
Cancer, Neurological Disease, Organismal Injury and Abnormalities	1p/19q co-deletion positive oligodendroglioma	0.000547			GSR,TUBA1C,TUBA4A	3
Cancer, Neurological Disease, Organismal Injury and Abnormalities	Anaplastic oligoastrocytoma	2.35e-05			GSR,IDH1,TUBA1C,TUBA4A	4
Cancer, Neurological Disease, Organismal Injury and Abnormalities	Anaplastic oligodendroglioma	8.32e-05			GSR,IDH1,TUBA1C,TUBA4A	4
Cancer, Neurological Disease, Organismal Injury and Abnormalities	Grade 2 glioma	3.22e-05			GSR,IDH1,PKM,TUBA1C,TUBA4A	5
Cancer, Neurological Disease, Organismal Injury and Abnormalities	Grade 3 astrocytoma	0.000137			IDH1,PKM,TUBA1C,TUBA4A	4
Cancer, Neurological Disease, Organismal Injury and Abnormalities	Grade 3 malignant glioma	0.00144			IDH1,TUBA1C,TUBA4A	3
Cancer, Neurological Disease, Organismal Injury and Abnormalities	Grade II astrocytoma	0.00016			IDH1,PKM,TUBA1C,TUBA4A	4
Cancer, Neurological Disease, Organismal Injury and Abnormalities	Grade II glioma	1.51e-05			GSR,IDH1,PKM,TUBA1C,TUBA4A	5
Cancer, Neurological Disease, Organismal Injury and Abnormalities	Grade II oligodendroglioma	4.66e-05			GSR,IDH1,TUBA1C,TUBA4A	4
Cancer, Neurological Disease, Organismal Injury and Abnormalities	Intracranial ependymoma	0.00263			GSR,TUBA1C,TUBA4A	3
Cancer, Neurological Disease, Organismal Injury and Abnormalities	Low grade astrocytoma	6.14e-05			GSR,IDH1,PKM,TUBA1C,TUBA4A	5
Cancer, Neurological Disease, Organismal Injury and Abnormalities	Low grade recurrent astrocytoma	0.000547			GSR,TUBA1C,TUBA4A	3
Cancer, Neurological Disease, Organismal Injury and Abnormalities	Low grade recurrent infiltrative supratentorial astrocytoma	0.000547			GSR,TUBA1C,TUBA4A	3
Cancer, Neurological Disease, Organismal Injury and Abnormalities	Low grade recurrent oligodendroglioma	0.000547			GSR,TUBA1C,TUBA4A	3
Cancer, Neurological Disease, Organismal Injury and Abnormalities	Oligodendroglioma	0.00289			GSR,IDH1,TRIO,TUBA1C,TUBA4A	5
Cancer, Neurological Disease, Organismal Injury and Abnormalities	Recurrent low grade astrocytoma	0.000547			GSR,TUBA1C,TUBA4A	3
Cancer, Neurological Disease, Organismal Injury and Abnormalities	Supratentorial astrocytoma	0.000314			GSR,IDH1,TUBA1C,TUBA4A	4
Cancer, Neurological Disease, Organismal Injury and Abnormalities	Supratentorial primitive neuroectodermal tumor	0.00263			IDH1,TUBA1C,TUBA4A	3
Cancer, Neurological Disease, Organismal Injury and Abnormalities	WHO grade II astrocytoma	0.00103			IDH1,PKM	2
Cancer, Neurological Disease, Organismal Injury and Abnormalities	WHO grade III astrocytoma	0.00154			IDH1,PKM	2
Cancer, Neurological Disease, Organismal Injury and Abnormalities, Tumor Morphology	Low grade progressive infiltrative supratentorial astrocytoma	0.000547			GSR,TUBA1C,TUBA4A	3
Cancer, Neurological Disease, Organismal Injury and Abnormalities, Tumor Morphology	Low grade progressive oligodendroglioma	0.000547			GSR,TUBA1C,TUBA4A	3
Cancer, Neurological Disease, Organismal Injury and Abnormalities, Tumor Morphology	Progressive low-grade glioma	0.000547			GSR,TUBA1C,TUBA4A	3
Cancer, Organismal Injury and Abnormalities	Abdominal adenocarcinoma	0.000478			AARS,ACAA2,ACAP2,ACBD6,ACOT7,ACVR1B,ADK,ALB,ALDOA,AMPD3,ANXA3,AOC3,ARFGAP2,ARHGAP27,ARHGDIA,ARHGEF6,ASRGL1,ATAD3A,BLNK,BLVRA,C11orf54,C16orf70,CA1,CACNA1D,CALHM5,CAPN5,CBR4,CBS/CBSL,CCDC39,CCDC91,CDC20,CDH8,CDKL3,CFAP206,CFL1,CLCN3,CLUL1,CNDP2,CNTN6,COL3A1,CPNE7,CSDE1,CSPG5,DAB1,DEK,DHCR7,DHODH,DPYSL2,DPYSL3,DYNC1LI1,EDC4,EHD3,EIF3J,EIF5B,EML2,ENO2,ENOPH1,EXOC6,FHIT,FIBIN,FNTB,FSCN1,GABRA4,GABRB2…	174
Cancer, Organismal Injury and Abnormalities	Abdominal cancer	0.000602	Decreased	-2.061	AARS,ACAA2,ACAP2,ACBD6,ACOT7,ACVR1B,ACYP2,ADK,ALB,ALDOA,AMPD3,ANXA3,AOC3,ARFGAP2,ARHGAP27,ARHGDIA,ARHGEF6,ASRGL1,ATAD3A,BLNK,BLVRA,C11orf54,C16orf70,CA1,CACNA1D,CALHM5,CAPN5,CBR4,CBS/CBSL,CCDC39,CCDC91,CDC20,CDH8,CDKL3,CFAP206,CFL1,CKB,CLCN3,CLUL1,CNDP2,CNTN6,COL3A1,CPNE7,CRYZ,CSDE1,CSPG5,DAB1,DEK,DHCR7,DHODH,DPYSL2,DPYSL3,DYNC1LI1,EDC4,EGLN1,EHD3,EIF3J,EIF5B,EML2,ENO2,ENOPH1,EXOC6,FHIT,FIBIN,FNT…	187
Cancer, Organismal Injury and Abnormalities	Abdominal carcinoma	0.000194		-1.698	AARS,ACAA2,ACAP2,ACBD6,ACOT7,ACVR1B,ACYP2,ADK,ALB,ALDOA,AMPD3,ANXA3,AOC3,ARFGAP2,ARHGAP27,ARHGDIA,ARHGEF6,ASRGL1,ATAD3A,BLNK,BLVRA,C11orf54,C16orf70,CA1,CACNA1D,CALHM5,CAPN5,CBR4,CBS/CBSL,CCDC39,CCDC91,CDC20,CDH8,CDKL3,CFAP206,CFL1,CKB,CLCN3,CLUL1,CNDP2,CNTN6,COL3A1,CPNE7,CSDE1,CSPG5,DAB1,DEK,DHCR7,DHODH,DPYSL2,DPYSL3,DYNC1LI1,EDC4,EGLN1,EHD3,EIF3J,EIF5B,EML2,ENO2,ENOPH1,EXOC6,FHIT,FIBIN,FNTB,FSC…	184
Cancer, Organismal Injury and Abnormalities	Abdominal neoplasm	0.000107	Decreased	-2.094	AARS,ACAA2,ACAP2,ACBD6,ACOT7,ACVR1B,ACYP2,ADK,ALB,ALDOA,AMPD3,ANXA3,AOC3,ARFGAP2,ARHGAP27,ARHGDIA,ARHGEF6,ASRGL1,ATAD3A,BLNK,BLVRA,BOK,C11orf54,C16orf70,CA1,CACNA1D,CALHM5,CAPN5,CBR4,CBS/CBSL,CCDC39,CCDC91,CDC20,CDH8,CDKL3,CFAP206,CFL1,CKB,CLCN3,CLUL1,CNDP2,CNTN6,COL3A1,CPNE7,CRYZ,CSDE1,CSPG5,DAB1,DEK,DHCR7,DHODH,DPYSL2,DPYSL3,DYNC1LI1,EDC4,EGLN1,EHD3,EIF2B4,EIF3J,EIF5B,EML2,ENO2,ENOPH1,EXOC6,FHI…	196
Cancer, Organismal Injury and Abnormalities	Adenocarcinoma	0.000123	Decreased	-2	AARS,ACAA2,ACAP2,ACBD6,ACOT7,ACVR1B,ADK,ALB,ALDOA,AMPD3,ANXA3,AOC3,ARFGAP2,ARHGAP27,ARHGDIA,ARHGEF6,ASRGL1,ATAD3A,BLNK,BLVRA,C11orf54,C16orf70,CA1,CACNA1D,CALHM5,CAPN5,CBR4,CBS/CBSL,CCDC39,CCDC91,CDC20,CDH8,CDKL3,CFAP206,CFL1,CKB,CLCN3,CLUL1,CNDP2,CNTN6,COL3A1,CPNE7,CRYZ,CSDE1,CSPG5,DAB1,DEK,DHCR7,DHODH,DPYSL2,DPYSL3,DYNC1LI1,EDC4,EHD3,EIF3J,EIF5B,EML2,ENO2,ENOPH1,EXOC6,FABP3,FHIT,FIBIN,FNTB,FSCN…	179
Cancer, Organismal Injury and Abnormalities	Advanced malignant tumor	0.00195		-0.48	AOC3,ATAD3A,CLCN3,CRYZ,DPYSL2,DPYSL3,FSCN1,GABRA4,GABRB2,GSR,GSTM3,GSTM5,HPRT1,ICOS,IDH1,ILK,INHBA,LCK,MAP2K2,PAFAH1B1,PDK1,PRDX2,RPL27,RUNX1,SNCG,TUBA1C,TUBA4A,XPO1	28
Cancer, Organismal Injury and Abnormalities	Advanced soft tissue sarcoma	0.00406			LCK,TUBA1C,TUBA4A,XPO1	4
Cancer, Organismal Injury and Abnormalities	Benign Tumors	0.00361			ALB,ALDOA,ANXA3,BOK,CA1,CACNA1D,COL3A1,FHIT,GDF11,HINT1,IDH1,INHBA,MAP2K2,MAPK8,MT-CO2,OSBPL1A,PARK7,PCP4,PRDX2,PSMA6,RPL27,TUBA1C,TUBA4A	23
Cancer, Organismal Injury and Abnormalities	Breast or colorectal cancer	0.000141			ACAA2,ACAP2,ACBD6,ACOT7,ACVR1B,ADK,ALB,ALDOA,ANXA3,AOC3,ARFGAP2,ARHGDIA,ARHGEF6,ATAD3A,BLVRA,C11orf54,C16orf70,CA1,CACNA1D,CALHM5,CAPN5,CBS/CBSL,CCDC39,CDC20,CDH8,CFAP206,CFL1,CKB,CLCN3,CNDP2,COL3A1,CRYZ,CSDE1,CSPG5,DAB1,DHODH,DPYSL2,DYNC1LI1,EDC4,EGLN1,EIF3J,EIF5B,EML2,ENO2,EXOC6,FHIT,FIBIN,FNTB,FSCN1,GAD1,GCC2,GLS,GSR,GSTM3,GSTM5,HSPA4,IDH1,ILK,INHBA,ITGAD,ITIH3,LCK,MAP2K2,MAPK8,MAPT,MRI1,MT-CO…	123
Cancer, Organismal Injury and Abnormalities	Cancer	0.00163	Decreased	-2.439	AARS,ACAA2,ACAP2,ACBD6,ACOT7,ACVR1B,ACYP2,ADGRL3,ADK,ALB,ALDOA,AMPD3,ANXA3,AOC3,ARFGAP2,ARHGAP27,ARHGDIA,ARHGEF6,ASRGL1,ATAD3A,BLNK,BLVRA,BOK,C11orf54,C16orf70,CA1,CACNA1D,CALHM5,CALML3,CAPN5,CBR4,CBS/CBSL,CCDC39,CCDC91,CDC20,CDH8,CDKL3,CFAP206,CFL1,CKB,CLCN3,CLUL1,CNDP2,CNTN6,COL3A1,CPNE7,CRYZ,CSDE1,CSPG5,CSTB,DAB1,DEK,DHCR7,DHODH,DPYSL2,DPYSL3,DYNC1LI1,EDC4,EGLN1,EHD3,EIF3J,EIF5B,EML2,ENO2,ENOP…	199
Cancer, Organismal Injury and Abnormalities	Carcinoma	0.000754	Decreased	-2.175	AARS,ACAA2,ACAP2,ACBD6,ACOT7,ACVR1B,ACYP2,ADK,ALB,ALDOA,AMPD3,ANXA3,AOC3,ARFGAP2,ARHGAP27,ARHGDIA,ARHGEF6,ASRGL1,ATAD3A,BLNK,BLVRA,C11orf54,C16orf70,CA1,CACNA1D,CALHM5,CAPN5,CBR4,CBS/CBSL,CCDC39,CCDC91,CDC20,CDH8,CDKL3,CFAP206,CFL1,CKB,CLCN3,CLUL1,CNDP2,CNTN6,COL3A1,CPNE7,CRYZ,CSDE1,CSPG5,DAB1,DEK,DHCR7,DHODH,DPYSL2,DPYSL3,DYNC1LI1,EDC4,EGLN1,EHD3,EIF3J,EIF5B,EML2,ENO2,ENOPH1,EXOC6,FABP3,FHIT,FIB…	189
Cancer, Organismal Injury and Abnormalities	Development of carcinoma	0.000578		-1.812	ACAP2,ACBD6,ACOT7,ACVR1B,ADK,ALB,ALDOA,ANXA3,AOC3,ARFGAP2,ARHGDIA,ARHGEF6,ATAD3A,BLNK,C11orf54,C16orf70,CA1,CACNA1D,CALHM5,CAPN5,CBS/CBSL,CCDC39,CCDC91,CDC20,CDH8,CDKL3,CFAP206,CLCN3,CLUL1,CNDP2,CNTN6,COL3A1,CPNE7,CRYZ,CSDE1,CSPG5,DAB1,DEK,DHCR7,DHODH,DYNC1LI1,EDC4,EHD3,EIF3J,EIF5B,EML2,ENO2,EXOC6,FHIT,FNTB,FSCN1,GABRA4,GABRB2,GAD1,GCC2,GLS,GSR,GSTM5,HINT1,HSPA4,ICOS,IDH1,ILK,INHBA,ITGAD,ITIH3,LA…	135
Cancer, Organismal Injury and Abnormalities	Development of malignant tumor	0.000444		-1.226	ACAP2,ACBD6,ACOT7,ACVR1B,ADK,ALB,ALDOA,ANXA3,AOC3,ARFGAP2,ARHGDIA,ARHGEF6,ATAD3A,BLNK,C11orf54,C16orf70,CA1,CACNA1D,CALHM5,CAPN5,CBS/CBSL,CCDC39,CCDC91,CDC20,CDH8,CDKL3,CFAP206,CLCN3,CLUL1,CNDP2,CNTN6,COL3A1,CPNE7,CRYZ,CSDE1,CSPG5,DAB1,DEK,DHCR7,DHODH,DYNC1LI1,EDC4,EHD3,EIF3J,EIF5B,EML2,ENO2,EXOC6,FHIT,FNTB,FSCN1,GABRA4,GABRB2,GAD1,GCC2,GLS,GSR,GSTM3,GSTM5,HINT1,HSPA4,ICOS,IDH1,ILK,INHBA,ITGAD,IT…	137
Cancer, Organismal Injury and Abnormalities	Epithelial neoplasm	0.000153	Decreased	-2.092	AARS,ACAA2,ACAP2,ACBD6,ACOT7,ACVR1B,ACYP2,ADK,ALB,ALDOA,AMPD3,ANXA3,AOC3,ARFGAP2,ARHGAP27,ARHGDIA,ARHGEF6,ASRGL1,ATAD3A,BLNK,BLVRA,BOK,C11orf54,C16orf70,CA1,CACNA1D,CALHM5,CAPN5,CBR4,CBS/CBSL,CCDC39,CCDC91,CDC20,CDH8,CDKL3,CFAP206,CFL1,CKB,CLCN3,CLUL1,CNDP2,CNTN6,COL3A1,CPNE7,CRYZ,CSDE1,CSPG5,DAB1,DEK,DHCR7,DHODH,DPYSL2,DPYSL3,DYNC1LI1,EDC4,EGLN1,EHD3,EIF2B4,EIF3J,EIF5B,EML2,ENO2,ENOPH1,EXOC6,FAB…	192
Cancer, Organismal Injury and Abnormalities	Extraadrenal retroperitoneal tumor	0.00411			AARS,ACOT7,ACVR1B,ALB,ALDOA,ARHGEF6,ATAD3A,C16orf70,CACNA1D,CCDC39,CCDC91,CDH8,CLUL1,CNTN6,CPNE7,CSDE1,DHODH,EDC4,EHD3,EIF2B4,ENOPH1,EXOC6,FIBIN,GABRA4,GABRB2,GAD1,GLDN,GLS,GSTA3,HSPA4,IDH1,ILK,LCK,LFNG,LXN,MAP2K2,MYBBP1A,NOP58,NOS1,PADI2,PDE4DIP,PDXK,PFKM,PFKP,PKM,PRDX2,PRKACB,PSMA2,PYGB,RPL14,RUNX1,SCN4A,SELENBP1,SHROOM2,SLC4A7,SPG7,SPON1,SRP54,SVOP,TF,TOMM34,TRIO,TUBA1C,TUBA4A,UFSP2,VANGL2,WNK…	68
Cancer, Organismal Injury and Abnormalities	Extracranial solid tumor	0.000503	Decreased	-2.274	AARS,ACAA2,ACAP2,ACBD6,ACOT7,ACVR1B,ACYP2,ADK,ALB,ALDOA,AMPD3,ANXA3,AOC3,ARFGAP2,ARHGAP27,ARHGDIA,ARHGEF6,ASRGL1,ATAD3A,BLNK,BLVRA,BOK,C11orf54,C16orf70,CA1,CACNA1D,CALHM5,CALML3,CAPN5,CBR4,CBS/CBSL,CCDC39,CCDC91,CDC20,CDH8,CDKL3,CFAP206,CFL1,CKB,CLCN3,CLUL1,CNDP2,CNTN6,COL3A1,CPNE7,CRYZ,CSDE1,CSPG5,CSTB,DAB1,DEK,DHCR7,DHODH,DPYSL2,DPYSL3,DYNC1LI1,EDC4,EGLN1,EHD3,EIF2B4,EIF3J,EIF5B,EML2,ENO2,ENOP…	201
Cancer, Organismal Injury and Abnormalities	Frequency of tumor	0.000436		-1.159	ACAP2,ACBD6,ACOT7,ACVR1B,ADK,ALB,ALDOA,ANXA3,AOC3,ARFGAP2,ARHGDIA,ARHGEF6,ATAD3A,BLNK,BOK,C11orf54,C16orf70,CA1,CACNA1D,CALHM5,CAPN5,CBS/CBSL,CCDC39,CCDC91,CDC20,CDH8,CDKL3,CFAP206,CLCN3,CLUL1,CNDP2,CNTN6,COL3A1,CPNE7,CRYZ,CSDE1,CSPG5,DAB1,DEK,DHCR7,DHODH,DYNC1LI1,EDC4,EHD3,EIF3J,EIF5B,EML2,ENO2,EXOC6,FHIT,FNTB,FSCN1,GABRA4,GABRB2,GAD1,GCC2,GLS,GSR,GSTM3,GSTM5,HINT1,HSPA4,ICOS,IDH1,ILK,INHBA,ITGA…	139
Cancer, Organismal Injury and Abnormalities	Genitourinary tumor	0.00286		-0.507	AARS,ACAA2,ACOT7,ACVR1B,ADK,ALB,ALDOA,AMPD3,ANXA3,AOC3,ARFGAP2,ARHGDIA,ARHGEF6,ATAD3A,BLVRA,C16orf70,CA1,CACNA1D,CAPN5,CBS/CBSL,CCDC39,CCDC91,CDC20,CDH8,CDKL3,CFAP206,CKB,CLCN3,CLUL1,CNDP2,CNTN6,COL3A1,CPNE7,CSDE1,CSPG5,CSTB,DAB1,DHCR7,DHODH,DPYSL3,EDC4,EGLN1,EHD3,EIF5B,EML2,ENO2,EXOC6,FIBIN,FNTB,FSCN1,GABRA4,GABRB2,GALE,GALM,GLS,GSR,GSTM3,GSTM5,HSPA1A/HSPA1B,HSPA4,ICOS,IDH1,ILK,INHBA,ITGAD,ITIH3…	137
Cancer, Organismal Injury and Abnormalities	Growth of tumor	0.000322		-0.771	AOC3,ATAD3A,EGLN1,ERO1A,FHIT,FNTB,GLS,HSPA1A/HSPA1B,HSPA4,ICOS,ILK,INHBA,MAP2K2,OGT,PARK7,PDK1,PFKM,PKM,RUNX1,SET,SLC4A7,SNCG,SPAST,UBA5,UCHL1,UFSP2,XPO1	27
Cancer, Organismal Injury and Abnormalities	Incidence of tumor	0.000549		-1.243	ACAP2,ACBD6,ACOT7,ACVR1B,ADK,ALB,ALDOA,ANXA3,AOC3,ARFGAP2,ARHGDIA,ARHGEF6,ATAD3A,BLNK,BOK,C11orf54,C16orf70,CA1,CACNA1D,CALHM5,CAPN5,CBS/CBSL,CCDC39,CCDC91,CDC20,CDH8,CDKL3,CFAP206,CLCN3,CLUL1,CNDP2,CNTN6,COL3A1,CPNE7,CRYZ,CSDE1,CSPG5,DAB1,DEK,DHCR7,DHODH,DYNC1LI1,EDC4,EHD3,EIF3J,EIF5B,EML2,ENO2,EXOC6,FHIT,FNTB,FSCN1,GABRA4,GABRB2,GAD1,GCC2,GLS,GSR,GSTM3,GSTM5,HINT1,HSPA4,ICOS,IDH1,ILK,INHBA,ITGA…	139
Cancer, Organismal Injury and Abnormalities	Malignant solid tumor	0.00263		-1.687	AARS,ACAA2,ACAP2,ACBD6,ACOT7,ACVR1B,ACYP2,ADK,ALB,ALDOA,AMPD3,ANXA3,AOC3,ARFGAP2,ARHGAP27,ARHGDIA,ARHGEF6,ASRGL1,ATAD3A,BLNK,BLVRA,BOK,C11orf54,C16orf70,CA1,CACNA1D,CALHM5,CALML3,CAPN5,CBR4,CBS/CBSL,CCDC39,CCDC91,CDC20,CDH8,CDKL3,CFAP206,CFL1,CKB,CLCN3,CLUL1,CNDP2,CNTN6,COL3A1,CPNE7,CRYZ,CSDE1,CSPG5,CSTB,DAB1,DEK,DHCR7,DHODH,DPYSL2,DPYSL3,DYNC1LI1,EDC4,EGLN1,EHD3,EIF3J,EIF5B,EML2,ENO2,ENOPH1,EXOC…	197
Cancer, Organismal Injury and Abnormalities	Nonhematologic malignant neoplasm	0.00232	Decreased	-2.394	AARS,ACAA2,ACAP2,ACBD6,ACOT7,ACVR1B,ACYP2,ADK,ALB,ALDOA,AMPD3,ANXA3,AOC3,ARFGAP2,ARHGAP27,ARHGDIA,ARHGEF6,ASRGL1,ATAD3A,BLNK,BLVRA,BOK,C11orf54,C16orf70,CA1,CACNA1D,CALHM5,CALML3,CAPN5,CBR4,CBS/CBSL,CCDC39,CCDC91,CDC20,CDH8,CDKL3,CFAP206,CFL1,CKB,CLCN3,CLUL1,CNDP2,CNTN6,COL3A1,CPNE7,CRYZ,CSDE1,CSPG5,DAB1,DEK,DHCR7,DHODH,DPYSL2,DPYSL3,DYNC1LI1,EDC4,EGLN1,EHD3,EIF3J,EIF5B,EML2,ENO2,ENOPH1,EXOC6,FAB…	193
Cancer, Organismal Injury and Abnormalities	Non-hematological solid tumor	0.000341	Decreased	-2.011	AARS,ACAA2,ACAP2,ACBD6,ACOT7,ACVR1B,ACYP2,ADK,ALB,ALDOA,AMPD3,ANXA3,AOC3,ARFGAP2,ARHGAP27,ARHGDIA,ARHGEF6,ASRGL1,ATAD3A,BLNK,BLVRA,BOK,C11orf54,C16orf70,CA1,CACNA1D,CALHM5,CALML3,CAPN5,CBR4,CBS/CBSL,CCDC39,CCDC91,CDC20,CDH8,CDKL3,CFAP206,CFL1,CKB,CLCN3,CLUL1,CNDP2,CNTN6,COL3A1,CPNE7,CRYZ,CSDE1,CSPG5,DAB1,DEK,DHCR7,DHODH,DPYSL2,DPYSL3,DYNC1LI1,EDC4,EGLN1,EHD3,EIF2B4,EIF3J,EIF5B,EML2,ENO2,ENOPH1,EX…	197
Cancer, Organismal Injury and Abnormalities	Non-melanoma solid tumor	7.52e-05		-1.735	AARS,ACAA2,ACAP2,ACBD6,ACOT7,ACVR1B,ACYP2,ADK,ALB,ALDOA,AMPD3,ANXA3,AOC3,ARFGAP2,ARHGAP27,ARHGDIA,ARHGEF6,ASRGL1,ATAD3A,BLNK,BLVRA,BOK,C11orf54,C16orf70,CA1,CACNA1D,CALHM5,CAPN5,CBR4,CBS/CBSL,CCDC39,CCDC91,CDC20,CDH8,CDKL3,CFAP206,CFL1,CKB,CLCN3,CLUL1,CNDP2,CNTN6,COL3A1,CPNE7,CRYZ,CSDE1,CSPG5,DAB1,DEK,DHCR7,DHODH,DPYSL2,DPYSL3,DYNC1LI1,EDC4,EGLN1,EHD3,EIF3J,EIF5B,EML2,ENO2,ENOPH1,EXOC6,FABP3,FHIT…	195
Cancer, Organismal Injury and Abnormalities	Pelvic serous carcinoma	0.0034			MAP2K2,PKM,TUBA1C,TUBA4A	4
Cancer, Organismal Injury and Abnormalities	Refractory malignant tumor	0.0028			GABRA4,GABRB2,GSR,LCK,MAP2K2,MT-CO2,TUBA1C,TUBA4A	8
Cancer, Organismal Injury and Abnormalities	Serous papillary carcinoma	0.00356			MAP2K2,TUBA1C,TUBA4A	3
Cancer, Organismal Injury and Abnormalities	Spindle cell neoplasm	0.00332			IDH1,LCK,MAP2K2,TUBA1C,TUBA4A	5
Cancer, Organismal Injury and Abnormalities	Tumorigenesis of epithelial neoplasm	0.000471		-1.696	ACAP2,ACBD6,ACOT7,ACVR1B,ADK,ALB,ALDOA,ANXA3,AOC3,ARFGAP2,ARHGDIA,ARHGEF6,ATAD3A,BLNK,BOK,C11orf54,C16orf70,CA1,CACNA1D,CALHM5,CAPN5,CBS/CBSL,CCDC39,CCDC91,CDC20,CDH8,CDKL3,CFAP206,CLCN3,CLUL1,CNDP2,CNTN6,COL3A1,CPNE7,CRYZ,CSDE1,CSPG5,DAB1,DEK,DHCR7,DHODH,DYNC1LI1,EDC4,EHD3,EIF3J,EIF5B,EML2,ENO2,EXOC6,FHIT,FNTB,FSCN1,GABRA4,GABRB2,GAD1,GCC2,GLS,GSR,GSTM5,HINT1,HSPA4,ICOS,IDH1,ILK,INHBA,ITGAD,ITIH…	137
Cancer, Organismal Injury and Abnormalities	Tumorigenesis of tissue	6.75e-05	Decreased	-2.518	AARS,ACAA2,ACAP2,ACBD6,ACOT7,ACVR1B,ACYP2,ADK,ALB,ALDOA,AMPD3,ANXA3,AOC3,ARFGAP2,ARHGAP27,ARHGDIA,ARHGEF6,ASRGL1,ATAD3A,BLNK,BLVRA,BOK,C11orf54,C16orf70,CA1,CACNA1D,CALHM5,CAPN5,CBR4,CBS/CBSL,CCDC39,CCDC91,CDC20,CDH8,CDKL3,CFAP206,CFL1,CKB,CLCN3,CLUL1,CNDP2,CNTN6,COL3A1,CPNE7,CRYZ,CSDE1,CSPG5,DAB1,DEK,DHCR7,DHODH,DPYSL2,DPYSL3,DYNC1LI1,EDC4,EGLN1,EHD3,EIF2B4,EIF3J,EIF5B,EML2,ENO2,ENOPH1,EXOC6,FAB…	194
Cancer, Organismal Injury and Abnormalities	Unresectable advanced soft tissue sarcoma	0.00356			TUBA1C,TUBA4A,XPO1	3
Cancer, Organismal Injury and Abnormalities, Reproductive System Disease	Bilateral breast carcinoma	0.00429			TF,TUBA1C,TUBA4A	3
Cancer, Organismal Injury and Abnormalities, Reproductive System Disease	Female genital tract serous carcinoma	0.000548			ACVR1B,ANXA3,AOC3,CBS/CBSL,CDC20,COL3A1,GALE,GSTM5,MAP2K2,PCP4,PDXK,PKM,TUBA1C,TUBA4A,UCHL1	15
Cancer, Organismal Injury and Abnormalities, Reproductive System Disease	HER2 positive hormone receptor negative breast carcinoma	0.0021			TF,TUBA1C,TUBA4A	3
Cancer, Organismal Injury and Abnormalities, Reproductive System Disease	Hormone receptor positive HER2 negative primary breast cancer	0.00263			TF,TUBA1C,TUBA4A	3
Cancer, Organismal Injury and Abnormalities, Reproductive System Disease	Hormone receptor positive HER2 positive breast carcinoma	0.00235			TF,TUBA1C,TUBA4A	3
Cancer, Organismal Injury and Abnormalities, Reproductive System Disease	Mammary tumor	0.00418		-0.426	ACAA2,ACVR1B,ADK,ALDOA,ANXA3,AOC3,ARHGDIA,ATAD3A,BLVRA,CBS/CBSL,CCDC39,CDC20,CKB,CLCN3,CNDP2,CSDE1,CSTB,EGLN1,EML2,EXOC6,FIBIN,FSCN1,GLS,GSR,GSTM3,GSTM5,IDH1,ILK,ITIH3,LCK,MAP2K2,MYBBP1A,NUCB1,PADI2,PDE4DIP,PDK1,PFKP,PGK1,PGM1,PKM,PNPO,PPM1F,PRDX2,PRKACB,RBMX2,RUNX1,SHROOM2,SLC20A1,SLC4A7,SOD1,SPON1,SRGAP2,SUMO3,TF,TIMM44,TRIO,TUBA1C,TUBA4A,UCHL1,WNK1,XPO1	61
Cancer, Organismal Injury and Abnormalities, Reproductive System Disease	Nonmetastatic HER2-positive carcinoma of breast	0.00164			TF,TUBA1C,TUBA4A	3
Cancer, Organismal Injury and Abnormalities, Reproductive System Disease	Primary HER2 positive carcinoma of breast	0.00186			TF,TUBA1C,TUBA4A	3
Cancer, Organismal Injury and Abnormalities, Reproductive System Disease	Primary HER2 positive hormone receptor negative breast cancer	0.00164			TF,TUBA1C,TUBA4A	3
Cancer, Organismal Injury and Abnormalities, Reproductive System Disease	Primary HER2 positive hormone receptor positive breast cancer	0.00164			TF,TUBA1C,TUBA4A	3
Cancer, Organismal Injury and Abnormalities, Reproductive System Disease	Primary triple negative breast cancer	0.00263			TF,TUBA1C,TUBA4A	3
Cancer, Organismal Injury and Abnormalities, Reproductive System Disease	Primary unilateral HER2 negative breast cancer	0.00186			TF,TUBA1C,TUBA4A	3
Cancer, Organismal Injury and Abnormalities, Reproductive System Disease	Unilateral HER2-positive carcinoma of breast	0.00144			TF,TUBA1C,TUBA4A	3
Cancer, Organismal Injury and Abnormalities, Reproductive System Disease	Uterine serous papillary cancer	0.00192			ANXA3,AOC3,CBS/CBSL,CDC20,COL3A1,GALE,PCP4,PDXK,UCHL1	9
Cancer, Organismal Injury and Abnormalities, Reproductive System Disease, Tumor Morphology	Progression of prostatic carcinoma	0.00284			ANXA3,ILK	2
Cancer, Organismal Injury and Abnormalities, Respiratory Disease	ALK rearrangement negative EGFR activating mutation negative non-small cell lung carcinoma	0.00429			LCK,TUBA1C,TUBA4A	3
Cancer, Organismal Injury and Abnormalities, Respiratory Disease	ALK rearrangement negative EGFR mutation negative non-small cell lung adenocarcinoma	0.00323			LCK,TUBA1C,TUBA4A	3
Cancer, Organismal Injury and Abnormalities, Respiratory Disease	Locally advanced non-small cell lung carcinoma	0.0034			LCK,MAP2K2,TUBA1C,TUBA4A	4
Cancer, Organismal Injury and Abnormalities, Respiratory Disease	Locally recurrent lung adenocarcinoma	0.00235			LCK,TUBA1C,TUBA4A	3
Cancer, Organismal Injury and Abnormalities, Respiratory Disease	Lung cancer	0.000143		-1.387	ACVR1B,ALDOA,ANXA3,ARFGAP2,ARHGEF6,BLNK,CDC20,CKB,CLCN3,CLUL1,CNDP2,COL3A1,CPNE7,CRYZ,DEK,DPYSL3,ENO2,FHIT,FNTB,GABRA4,GABRB2,GLS,IDH1,INHBA,ITGAD,LAMP1,LCK,LDHB,MAP2K2,MYBBP1A,NOS1,NSFL1C,PDK1,PFKM,PFKP,PFN2,PKM,PRDX2,PREPL,RABGGTB,RPL27,RUNX1,SELENBP1,TRIO,TUBA1C,TUBA4A,UCHL1,WNK1	48
Cancer, Organismal Injury and Abnormalities, Respiratory Disease	Lung carcinoma	0.000697			ACVR1B,ALDOA,ANXA3,ARFGAP2,ARHGEF6,BLNK,CDC20,CKB,CLCN3,CLUL1,CNDP2,COL3A1,CPNE7,CRYZ,DEK,ENO2,FHIT,FNTB,GABRA4,GABRB2,GLS,IDH1,INHBA,LAMP1,LCK,LDHB,MAP2K2,NOS1,NSFL1C,PFKM,PFKP,PFN2,PKM,PREPL,RABGGTB,RPL27,RUNX1,SELENBP1,TRIO,TUBA1C,TUBA4A,UCHL1	42
Cancer, Organismal Injury and Abnormalities, Respiratory Disease	Lung tumor	0.000161		-1.741	ACVR1B,ALDOA,ANXA3,ARFGAP2,ARHGEF6,ATAD3A,BLNK,CDC20,CKB,CLCN3,CLUL1,CNDP2,COL3A1,CPNE7,CRYZ,DEK,DPYSL3,ENO2,FHIT,FNTB,GABRA4,GABRB2,GLS,IDH1,INHBA,ITGAD,LAMP1,LCK,LDHB,MAP2K2,MYBBP1A,NOS1,NSFL1C,PDK1,PFKM,PFKP,PFN2,PKM,PRDX2,PREPL,RABGGTB,RPL27,RUNX1,SELENBP1,TRIO,TUBA1C,TUBA4A,UCHL1,WNK1	49
Cancer, Organismal Injury and Abnormalities, Respiratory Disease	Metastatic non-small cell lung carcinoma	0.00231			CLCN3,LCK,MAP2K2,RPL27,TUBA1C,TUBA4A	6
Cancer, Organismal Injury and Abnormalities, Respiratory Disease	Non-small cell lung carcinoma	0.000902			ACVR1B,ALDOA,ANXA3,ARFGAP2,ARHGEF6,BLNK,CDC20,CLCN3,CLUL1,CNDP2,COL3A1,CPNE7,CRYZ,DEK,ENO2,FHIT,FNTB,GABRA4,GABRB2,GLS,IDH1,INHBA,LAMP1,LCK,LDHB,MAP2K2,NOS1,NSFL1C,PFKM,PFKP,PFN2,PKM,RABGGTB,RPL27,RUNX1,SELENBP1,TRIO,TUBA1C,TUBA4A,UCHL1	40
Cancer, Organismal Injury and Abnormalities, Respiratory Disease	Nonsquamous non-small cell lung carcinoma	0.00372			ACVR1B,ALDOA,ANXA3,ARFGAP2,ARHGEF6,BLNK,CDC20,CNDP2,COL3A1,CPNE7,CRYZ,DEK,FHIT,IDH1,INHBA,LAMP1,LCK,LDHB,MAP2K2,NOS1,NSFL1C,PFKM,PFKP,PKM,RABGGTB,RUNX1,SELENBP1,TUBA1C,TUBA4A,UCHL1	30
Cancer, Organismal Injury and Abnormalities, Respiratory Disease	Recurrent ALK translocation negative EGFR mutation negative non-small cell lung adenocarcinoma	0.00235			LCK,TUBA1C,TUBA4A	3
Cancer, Organismal Injury and Abnormalities, Respiratory Disease	Relapsed locally advanced KRAS mutation positive non-small cell lung cancer	0.000659			MAP2K2,TUBA1C,TUBA4A	3
Cancer, Organismal Injury and Abnormalities, Respiratory Disease	Relapsed metastatic KRAS mutation positive non-small-cell lung cancer	0.000659			MAP2K2,TUBA1C,TUBA4A	3
Cancer, Organismal Injury and Abnormalities, Respiratory Disease	Relapsed non-small cell lung cancer	0.00265			LCK,MAP2K2,TUBA1C,TUBA4A	4
Cancer, Organismal Injury and Abnormalities, Respiratory Disease	Respiratory system tumor	0.000556		-1.741	ACVR1B,ALB,ALDOA,ANXA3,ARFGAP2,ARHGEF6,ATAD3A,BLNK,CCDC39,CCDC91,CDC20,CKB,CLCN3,CLUL1,CNDP2,COL3A1,CPNE7,CRYZ,DEK,DHODH,DPYSL3,ENO2,FHIT,FNTB,GABRA4,GABRB2,GLS,IDH1,INHBA,ITGAD,LAMP1,LCK,LDHB,MAP2K2,MAPT,MYBBP1A,NOS1,NSFL1C,PDK1,PFKM,PFKP,PFN2,PKM,PRDX2,PREPL,RABGGTB,RPL27,RUNX1,SCN4A,SELENBP1,SHOC2,SV2C,TRIO,TUBA1C,TUBA4A,UCHL1,WNK1	57
Cancer, Organismal Injury and Abnormalities, Respiratory Disease	Stage IIIB ALK translocation negative EGFR activating mutation negative nonsquamous non-small cell lung carcinoma	0.00356			LCK,TUBA1C,TUBA4A	3
Cancer, Organismal Injury and Abnormalities, Respiratory Disease	Stage IIIB ALK translocation negative EGFR mutation negative non-small cell lung adenocarcinoma	0.00235			LCK,TUBA1C,TUBA4A	3
Cancer, Organismal Injury and Abnormalities, Respiratory Disease	Stage I-IV non-small cell lung cancer	0.00259			CLCN3,LCK,MAP2K2,RPL27,TUBA1C,TUBA4A	6
Cancer, Organismal Injury and Abnormalities, Respiratory Disease	Stage IV ALK translocation negative EGFR activating mutation negative nonsquamous non-small cell lung carcinoma	0.00356			LCK,TUBA1C,TUBA4A	3
Cancer, Organismal Injury and Abnormalities, Respiratory Disease	Stage IV ALK translocation negative EGFR mutation negative non-small cell lung adenocarcinoma	0.00235			LCK,TUBA1C,TUBA4A	3
Cancer, Organismal Injury and Abnormalities, Tumor Morphology	Progression of head and neck tumor	0.00248			GSR,LCK,TUBA1C,TUBA4A	4
Carbohydrate Metabolism	Gluconeogenesis	0.000981			ENO2,OGT,PFKFB1,PGK1,PGM1,PGP	6
Carbohydrate Metabolism	Glycolysis	2.36e-06		0.755	ALDOA,ENO2,MAPK8,OGT,PDK1,PFKFB1,PFKM,PFKP,PGK1,PGM1,PKM	11
Carbohydrate Metabolism	Glycolysis of cells	3.66e-06		1.455	ALDOA,ENO2,OGT,PDK1,PFKFB1,PFKM,PFKP,PGK1,PGM1,PKM	10
Carbohydrate Metabolism	Metabolism of carbohydrate	0.00138		-0.861	Abcb1b,ACBD6,ALDOA,GALE,GALM,GOT1,IDH1,NCS1,PFKFB1,PFKM,PFKP,PGK1,PGM1,PGP,PKM,PRDX2,PYGB,ST3GAL6,VANGL2	19
Carbohydrate Metabolism	Metabolism of fructose-1,6-diphosphate	3.66e-05			ALDOA,PFKM,PFKP	3
Carbohydrate Metabolism	Metabolism of monosaccharide	7.65e-05			ALDOA,GALE,GALM,PFKFB1,PFKM,PFKP,PGM1,PKM	8
Carbohydrate Metabolism, Lipid Metabolism, Small Molecule Biochemistry	Hydrolysis of 1-palmitoyl-2-acetyl-phosphatidylcholine	0.000625			PAFAH1B1,PAFAH1B2	2
Carbohydrate Metabolism, Molecular Transport	Quantity of lactic acid	7.76e-05		1.732	ALDOA,EGLN1,FABP3,PFKFB1,SLC4A7	5
Carbohydrate Metabolism, Small Molecule Biochemistry	Metabolism of D-galactose	0.00214			GALE,GALM	2
Carbohydrate Metabolism, Small Molecule Biochemistry	Metabolism of fructose-6-phosphate	0.00284			PFKM,PFKP	2
Carbohydrate Metabolism, Small Molecule Biochemistry	Synthesis of glycerol	0.00284			GOT1,PGP	2
Cardiovascular Disease	Early onset hypertension	0.00356			BOK,CA1,CACNA1D	3
Cardiovascular Disease	Hypertension	0.000361			ALB,AOC3,BOK,CA1,CACNA1D,DPYSL3,EGLN1,FIBIN,GABRA4,GABRB2,GSR,GSTA3,GSTM5,ILK,NCS1,NOS1,PPM1F,RPL27,SELENBP1,SOD1,VANGL2,WNK1	22
Cardiovascular Disease, Cardiovascular System Development and Function, Organ Morphology, Organismal Injury and Abnormalities, Renal and Urological Disease, Renal and Urological System Development and Function, Tissue Morphology	Abnormal morphology of glomerular capillary	0.0021			ARHGDIA,EHD3,MYO1E	3
Cardiovascular Disease, Cell Death and Survival, Organismal Injury and Abnormalities	Myocardial necrosis	0.000682			ALB,FABP3,GABRA4,GABRB2,SOD1	5
Cardiovascular Disease, Hematological Disease, Organismal Injury and Abnormalities	Anemia	0.000378		-0.128	ADK,ALDOA,GSR,GSTM3,HPRT1,IDH1,PRDX2,RPL27,RUNX1,SLC20A1,SOD1,TF,TRIO,TUBA1C,TUBA4A,WASHC1	16
Cardiovascular Disease, Neurological Disease, Organismal Injury and Abnormalities	Cerebrovascular dysfunction	0.00196			ALB,AOC3,CA1,CACNA1D,FABP3,GABRA4,GABRB2,MAPT,NOS1,TUBA1C,TUBA4A	11
Cardiovascular Disease, Neurological Disease, Organismal Injury and Abnormalities	Stroke	0.000594			ALB,AOC3,CA1,CACNA1D,FABP3,GABRA4,GABRB2,MAPT,TUBA1C,TUBA4A	10
Cardiovascular Disease, Organismal Injury and Abnormalities	Atrial flutter	0.0034			CACNA1D,SCN4A,TUBA1C,TUBA4A	4
Cardiovascular Disease, Organismal Injury and Abnormalities	Carotid artery stenosis	0.00323			CACNA1D,GABRA4,GABRB2	3
Cardiovascular Disease, Organismal Injury and Abnormalities	Infarction	0.00214			AOC3,CA1,CACNA1D,COL3A1,EGLN1,LCK,MAP2K2,MAPT,NOS1,PSMA6,SOD1,TUBA1C,TUBA4A	13
Cardiovascular Disease, Organismal Injury and Abnormalities	Infarction of heart	0.00137			AOC3,CA1,CACNA1D,COL3A1,LCK,NOS1,PSMA6,SOD1,TUBA1C,TUBA4A	10
Cardiovascular Disease, Organismal Injury and Abnormalities	Peripheral vascular disease	0.000266			ALB,AOC3,CA1,CACNA1D,FABP3,GABRA4,GABRB2,GLS,HSPA1A/HSPA1B,HSPA4,MAPT,NOS1,PDE4DIP,PSMA2,RUNX1,TUBA1C,TUBA4A	17
Cardiovascular Disease, Organismal Injury and Abnormalities, Skeletal and Muscular Disorders	Myocardial infarction	0.00405			AOC3,CA1,CACNA1D,COL3A1,NOS1,PSMA6,SOD1,TUBA1C,TUBA4A	9
Cardiovascular System Development and Function	Development of vasculature	0.00417	Decreased	-2.445	ANXA3,AOC3,ARHGDIA,CBS/CBSL,COL3A1,DHCR7,EGLN1,EHD3,ILK,INHBA,LFNG,MAPK8,MYO1E,NOS1,OGT,PFKM,PGK1,PKM,RUNX1,SARS,SHROOM2,SLC4A7,SOD1,TF,TUBA1C,TUBA4A,VANGL2,WNK1	28
Cardiovascular System Development and Function, Embryonic Development, Organ Development, Organismal Development, Tissue Development	Angiogenesis of heart	0.00216			EGLN1,RUNX1,TUBA1C,TUBA4A	4
Cardiovascular System Development and Function, Organ Development	Fractional shortening of cardiomyocytes	0.000315			FABP3,NOS1	2
Cardiovascular System Development and Function, Organismal Development	Angiogenesis	0.00296	Decreased	-2.404	ANXA3,AOC3,ARHGDIA,CBS/CBSL,COL3A1,DHCR7,EGLN1,EHD3,ILK,INHBA,MAPK8,MYO1E,NOS1,OGT,PFKM,PGK1,PKM,RUNX1,SARS,SHROOM2,SOD1,TF,TUBA1C,TUBA4A,VANGL2,WNK1	26
Cardiovascular System Development and Function, Tissue Morphology	Morphology of capillary vessel	0.00232			ARHGDIA,EGLN1,EHD3,MYO1E	4
Cell Cycle	Arrest in cell cycle progression of stem cells	0.000315			GDF11,RUNX1	2
Cell Cycle	Interphase of leukocyte cell lines	0.00323			INHBA,MAPK8,RUNX1	3
Cell Death and Survival	Apoptosis	3.02e-05	Decreased	-2.205	AARS,ACVR1B,ALB,ALDOA,ARHGDIA,ARHGEF6,ATAD3A,BLNK,BLVRA,BOK,CBS/CBSL,CDC20,CFL1,CSTB,DEK,DHODH,EGLN1,EHD3,FHIT,GABRB2,GDF11,GLS,GPX4,GSR,GSTM5,HINT1,HSPA1A/HSPA1B,HSPA4,ICOS,ILK,INHBA,LCK,LOC100359583/Ptma,MAP2K2,MAPK8,MAPT,MPG,MYBBP1A,NOS1,OGT,PAFAH1B1,PAFAH1B2,PARK7,PCP4,PDK1,PDXK,PKM,PPM1F,PRDX2,PTP4A2,RABGGTB,RUNX1,SELENBP1,SET,SHROOM2,SLC20A1,SLC4A7,SNCG,SOD1,STRAP,SUMO3,TF,UCHL1,UFL1,XPO1,Y…	66
Cell Death and Survival	Apoptosis of breast cancer cell lines	0.000954		0.076	ACVR1B,ARHGDIA,CSTB,DHODH,FHIT,HINT1,ILK,MAPK8,MPG,MYBBP1A,PKM,XPO1	12
Cell Death and Survival	Apoptosis of neurons	0.00139		-1.408	AARS,BOK,GABRB2,GSTM5,ILK,LOC100359583/Ptma,MAPK8,MAPT,NOS1,PAFAH1B1,PARK7,PCP4,PRDX2,SET,SOD1	15
Cell Death and Survival	Apoptosis of tumor cell lines	0.000736		-1.372	ACVR1B,ALB,ARHGDIA,ARHGEF6,BLNK,BOK,CDC20,CSTB,DHODH,FHIT,GLS,HINT1,HSPA1A/HSPA1B,HSPA4,ILK,INHBA,LCK,MAPK8,MAPT,MPG,MYBBP1A,NOS1,OGT,PARK7,PDK1,PKM,RABGGTB,RUNX1,SHROOM2,SOD1,SUMO3,TF,UCHL1,XPO1	34
Cell Death and Survival	Cell death	1.58e-07		-1.605	AARS,ACVR1B,ADK,ALB,ALDOA,AMPD3,ARHGDIA,ARHGEF6,ATAD3A,BLNK,BLVRA,BOK,CACNA1D,CBS/CBSL,CDC20,CFL1,CLCN3,CSTB,DEK,DHCR7,DHODH,DPYSL3,EGLN1,EHD3,EIF2B4,EIF5B,FABP3,FHIT,GABRA4,GABRB2,GDF11,GLS,GPX4,GSR,GSTM5,HINT1,HPRT1,HSPA1A/HSPA1B,HSPA4,ICOS,ILK,INHBA,LAMP1,LCK,LHX1,LOC100359583/Ptma,MAP2K2,MAPK8,MAPT,MPG,MYBBP1A,NCS1,NOS1,OGT,PAFAH1B1,PAFAH1B2,PARK7,PCP4,PDK1,PDXK,PFKFB1,PFKM,PKM,PPM1F,PRDX2,PS…	88
Cell Death and Survival	Cell death of breast cancer cell lines	0.00144		0.472	ACVR1B,ARHGDIA,CSTB,DHODH,FHIT,HINT1,HSPA1A/HSPA1B,ILK,MAPK8,MPG,MYBBP1A,PKM,XPO1	13
Cell Death and Survival	Cell death of cholinergic neurons	0.00214			INHBA,TF	2
Cell Death and Survival	Cell death of lung cancer cell lines	0.00169		-0.224	BOK,DHODH,FHIT,MAPK8,OGT,PDK1,PFKFB1,PKM,RABGGTB,SOD1,XPO1	11
Cell Death and Survival	Cell death of motor neurons	0.000779		1.544	DPYSL3,MAPT,NOS1,RUNX1,SOD1	5
Cell Death and Survival	Cell death of pheochromocytoma cell lines	0.00231		-0.458	MAP2K2,MAPK8,MAPT,NCS1,NOS1,SOD1	6
Cell Death and Survival	Cell death of tumor cell lines	8.26e-05		-1.85	ACVR1B,ALB,ARHGDIA,ARHGEF6,BLNK,BOK,CDC20,CSTB,DEK,DHCR7,DHODH,EGLN1,EIF2B4,FHIT,GLS,GPX4,HINT1,HSPA1A/HSPA1B,HSPA4,ILK,INHBA,LAMP1,LCK,MAP2K2,MAPK8,MAPT,MPG,MYBBP1A,NCS1,NOS1,OGT,PARK7,PDK1,PFKFB1,PKM,PRDX2,RABGGTB,RUNX1,SHROOM2,SOD1,SUMO3,TF,UCHL1,XPO1	44
Cell Death and Survival	Cell survival	0.000367		0.939	Abcb1b,ADK,ALB,BLNK,CDKL3,CNDP2,EGLN1,FHIT,GLS,GSR,HINT1,HSPA1A/HSPA1B,HSPA4,ICOS,IDH1,ILK,LCK,LHX1,MAPK8,MAPT,MPG,NOP58,OGT,PARK7,PDK1,PFKM,PKM,PRDX2,PRKACB,PSMA6,PTP4A2,RPL27,RUNX1,SET,SOD1,STRAP,Svs2,TF,UCHL1,XPO1	40
Cell Death and Survival	Cell viability	0.000463		0.943	Abcb1b,ADK,ALB,BLNK,CDKL3,CNDP2,EGLN1,FHIT,GLS,GSR,HINT1,HSPA1A/HSPA1B,ICOS,IDH1,ILK,LCK,LHX1,MAPK8,MAPT,MPG,NOP58,OGT,PARK7,PDK1,PFKM,PKM,PRDX2,PRKACB,PSMA6,PTP4A2,RPL27,RUNX1,SOD1,STRAP,Svs2,TF,UCHL1,XPO1	38
Cell Death and Survival	Cell viability of cervical cancer cell lines	0.00212		0.739	ADK,CDKL3,ILK,LCK,MPG,PFKM,PKM,PRKACB,PTP4A2	9
Cell Death and Survival	Cell viability of neuroblastoma cell lines	0.000115		-0.447	ALB,EGLN1,MAPT,PDK1,PFKM,SOD1	6
Cell Death and Survival	Cell viability of ovarian cancer cell lines	0.0032		0.064	ILK,MPG,PKM,SOD1	4
Cell Death and Survival	Cell viability of tumor cell lines	0.000322		0.283	ADK,ALB,CDKL3,CNDP2,EGLN1,FHIT,GLS,GSR,HINT1,IDH1,ILK,LCK,MAPK8,MAPT,MPG,PARK7,PDK1,PFKM,PKM,PRDX2,PRKACB,PSMA6,PTP4A2,RPL27,SOD1,STRAP,TF,XPO1	28
Cell Death and Survival	Cellular degradation	4.68e-07		0.725	CACNA1D,CLCN3,DPYSL3,FABP3,GABRB2,GPX4,HSPA1A/HSPA1B,MAPT,NOS1,PARK7,SCYL1,SLC4A7,SOD1,SPG7,UCHL1,WDR81	16
Cell Death and Survival	Cytolysis	0.00276			ADK,ALB,ALDOA,AMPD3,GSR,HPRT1,LCK,PFKM,PRDX2,RRAGA	10
Cell Death and Survival	Necrosis	1.49e-05	Decreased	-2.159	AARS,ACVR1B,ALB,ALDOA,ARHGDIA,ARHGEF6,BLNK,BOK,CBS/CBSL,CDC20,CSTB,DEK,DHCR7,DHODH,DPYSL3,EGLN1,EIF2B4,EIF5B,FABP3,FHIT,GABRA4,GABRB2,GLS,GPX4,GSR,GSTM5,HINT1,HPRT1,HSPA1A/HSPA1B,HSPA4,ICOS,ILK,INHBA,LAMP1,LCK,LHX1,LOC100359583/Ptma,MAP2K2,MAPK8,MAPT,MPG,MYBBP1A,NCS1,NOS1,OGT,PAFAH1B1,PARK7,PCP4,PDK1,PFKFB1,PFKM,PKM,PRDX2,PSMA6,RABGGTB,RPL27,RUNX1,SCYL1,SET,SHROOM2,SLC20A1,SOD1,STRAP,SUMO3,TF,UCH…	68
Cell Death and Survival	Neuronal cell death	9.66e-06		-0.586	AARS,BOK,DPYSL3,EGLN1,GABRB2,GSR,GSTM5,HPRT1,ILK,INHBA,LHX1,LOC100359583/Ptma,MAPK8,MAPT,NCS1,NOS1,PAFAH1B1,PARK7,PCP4,PDK1,PRDX2,RUNX1,SET,SOD1,TF,UCHL1	26
Cell Death and Survival, Cell Morphology, Cellular Function and Maintenance	Autophagic cell death	0.00235			LAMP1,MAPK8,SOD1	3
Cell Death and Survival, Cell Morphology, Nervous System Development and Function, Neurological Disease, Tissue Morphology	Loss of neurons	0.000248			CLCN3,EGLN1,HSPA4,MAPT,NCS1,PARK7,RUNX1,SCYL1,SOD1	9
Cell Death and Survival, Cellular Compromise, Neurological Disease, Tissue Morphology	Degeneration of neurons	8.16e-07		0.538	CACNA1D,CLCN3,DPYSL3,FABP3,GABRB2,GPX4,MAPT,NOS1,PARK7,SCYL1,SLC4A7,SOD1,SPG7,UCHL1,WDR81	15
Cell Death and Survival, Cellular Compromise, Neurological Disease, Tissue Morphology	Neurodegeneration of axons	0.00332		1.114	DPYSL3,MAPT,SCYL1,SOD1,SPG7	5
Cell Death and Survival, Cellular Compromise, Neurological Disease, Tissue Morphology	Neurodegeneration of motor neurons	0.000213			GPX4,SCYL1,SOD1,UCHL1	4
Cell Death and Survival, Cellular Compromise, Neurological Disease, Tissue Morphology	Neurodegeneration of sensory neurons	3.86e-05		-0.626	CACNA1D,GABRB2,NOS1,SLC4A7,SOD1,UCHL1	6
Cell Morphology	Enlargement of cells	0.0011			ADK,DPYSL2,HPRT1,INHBA,MAPK8,MAPT,NOS1,PAFAH1B1,PARK7,PFKFB1,SNCG,SOD1,SPAST	13
Cell Morphology	Length of filopodia	5.81e-05			CALML3,DPYSL3,FSCN1	3
Cell Morphology	Morphology of cellular protrusions	2.95e-06			CACNA1D,CALML3,CKB,DPYSL2,DPYSL3,FSCN1,GLDN,MAPT,NOS1,OGT,PAFAH1B1,PFN2,SCYL1,SOD1,SPAST,SPG7	16
Cell Morphology, Cellular Assembly and Organization	Morphology of filaments	0.0012			COL3A1,EML2,MAPT,PAFAH1B1,SPAST	5
Cell Morphology, Cellular Assembly and Organization, Cellular Development, Cellular Function and Maintenance, Cellular Growth and Proliferation, Nervous System Development and Function, Organismal Development, Tissue Development	Formation of dendrites	0.00373			CDC20,CDKL3,CKB,DAB1,HPRT1,ILK,MAPK8	7
Cell Morphology, Cellular Assembly and Organization, Cellular Development, Cellular Function and Maintenance, Cellular Growth and Proliferation, Nervous System Development and Function, Organismal Development, Tissue Development	Neuritogenesis	0.000309		1.947	CDC20,CDKL3,CFL1,CKB,DAB1,DPYSL2,DPYSL3,HPRT1,ILK,INHBA,LHX1,MAP2K2,MAPK8,MAPT,NOS1,PFN2,SOD1,SPAST,SRGAP2,TRIO,UCHL1	21
Cell Morphology, Cellular Assembly and Organization, Cellular Function and Maintenance	Formation of cellular protrusions	0.000171		1.947	ACAP2,ARHGEF6,CDC20,CDKL3,CFL1,CKB,DAB1,DPYSL2,DPYSL3,FSCN1,HPRT1,ICOS,ILK,INHBA,LHX1,MAP2K2,MAPK8,MAPT,NOS1,PFN2,PRKACB,SOD1,SPAST,SRGAP2,TRAF3IP1,TRIO,UCHL1,VANGL2,WASHC1	29
Cell Morphology, Cellular Assembly and Organization, Cellular Function and Maintenance	Length of microtubules	3.66e-05			EML2,MAPT,PAFAH1B1	3
Cell Morphology, Cellular Assembly and Organization, Cellular Function and Maintenance	Morphology of microtubules	7.28e-06			EML2,MAPT,PAFAH1B1,SPAST	4
Cell Morphology, Cellular Assembly and Organization, Nervous System Development and Function	Elongation of neurites	0.000115		0.692	DPYSL2,MAPK8,MAPT,PAFAH1B1,PFN2,TRIO	6
Cell Morphology, Cellular Assembly and Organization, Nervous System Development and Function, Tissue Morphology	Diameter of axons	0.00154			MAPT,SOD1	2
Cell Morphology, Cellular Function and Maintenance	Autophagy	0.000193		0.02	ALB,BOK,LAMP1,MAP2K2,MAPK8,MAPT,NOS1,PAFAH1B2,PDK1,PKM,RRAGA,SNF8,SOD1,USP30,VPS25,WASHC1,XPO1	17
Cell Morphology, Cellular Function and Maintenance	Autophagy of cells	0.0024		-0.57	ALB,MAP2K2,MAPK8,PAFAH1B2,PDK1,PKM,RRAGA,SNF8,SOD1,VPS25,XPO1	11
Cell Morphology, Cellular Function and Maintenance, Nervous System Development and Function, Tissue Morphology	Length of neurites	0.000427			DPYSL2,DPYSL3,MAPT,PAFAH1B1,PFN2,SPAST	6
Cell Morphology, Connective Tissue Development and Function, Skeletal and Muscular System Development and Function	Mineralization of osteoblasts	0.00356			INHBA,SLC20A1,SOD1	3
Cell Morphology, Embryonic Development, Nervous System Development and Function, Organ Development, Organ Morphology, Organismal Development, Tissue Development, Tissue Morphology, Visual System Development and Function	Morphology of retinal cells	0.00189			CBS/CBSL,CLCN3,GDF11,GPX4,SLC4A7,WDR81	6
Cell Morphology, Nervous System Development and Function	Morphology of central nervous system cells	0.0028			CBS/CBSL,CLCN3,CNTN6,CSTB,DPYSL3,HSPA4,MAPT,PAFAH1B1	8
Cell Morphology, Nervous System Development and Function, Neurological Disease, Tissue Morphology	Abnormal morphology of axons	3.09e-05			CKB,GLDN,MAPT,OGT,SCYL1,SOD1,SPAST,SPG7	8
Cell Morphology, Nervous System Development and Function, Neurological Disease, Tissue Morphology	Abnormal morphology of neurites	2.91e-05			CKB,GLDN,MAPT,NOS1,OGT,PFN2,SCYL1,SOD1,SPAST,SPG7	10
Cell Morphology, Nervous System Development and Function, Neurological Disease, Tissue Morphology	Abnormal morphology of neurons	9.64e-07			CACNA1D,CKB,CLCN3,CNTN6,CSTB,EGLN1,GAD1,GDF11,GLDN,HSPA4,MAPT,NCS1,NOS1,OGT,PAFAH1B1,PARK7,PFN2,RUNX1,SCYL1,SOD1,SPAST,SPG7,VANGL2	23
Cell Morphology, Nervous System Development and Function, Neurological Disease, Tissue Morphology	Loss of axons	0.000243			MAPT,OGT,SCYL1,SOD1	4
Cell Morphology, Nervous System Development and Function, Neurological Disease, Tissue Morphology	Loss of motor axons	0.00154			MAPT,SOD1	2
Cell Morphology, Nervous System Development and Function, Neurological Disease, Tissue Morphology	Loss of neurites	5.44e-05			MAPT,OGT,PFN2,SCYL1,SOD1	5
Cell Morphology, Nervous System Development and Function, Organ Morphology, Organismal Development	Morphology of cerebral cortex cells	0.00159			CLCN3,CNTN6,DPYSL3,HSPA4,PAFAH1B1	5
Cell Morphology, Nervous System Development and Function, Tissue Morphology	Morphology of axons	3.24e-06			CKB,DPYSL2,DPYSL3,GLDN,MAPT,OGT,SCYL1,SOD1,SPAST,SPG7	10
Cell Morphology, Nervous System Development and Function, Tissue Morphology	Morphology of neurites	1.57e-05			CKB,DPYSL2,DPYSL3,GLDN,MAPT,NOS1,OGT,PAFAH1B1,PFN2,SCYL1,SOD1,SPAST,SPG7	13
Cell Morphology, Nervous System Development and Function, Tissue Morphology	Morphology of neurons	1.02e-07			CACNA1D,CFL1,CKB,CLCN3,CNTN6,CSTB,DPYSL2,DPYSL3,EGLN1,GAD1,GDF11,GLDN,HSPA4,MAPT,NCS1,NOS1,OGT,PAFAH1B1,PARK7,PFN2,RUNX1,SCAMP5,SCYL1,SNCG,SOD1,SPAST,SPG7,VANGL2	28
Cell Morphology, Organ Morphology, Organismal Injury and Abnormalities, Renal and Urological Disease, Renal and Urological System Development and Function	Abnormal morphology of podocytes	0.000679			ARHGDIA,EHD3,ILK,MYO1E	4
Cell Morphology, Organ Morphology, Organismal Injury and Abnormalities, Renal and Urological Disease, Renal and Urological System Development and Function	Effacement of pedicels	0.00292			EHD3,ILK,MYO1E	3
Cell Morphology, Organismal Injury and Abnormalities	Swelling of cells	0.00332			DPYSL2,INHBA,MAPK8,MAPT,SPAST	5
Cell Signaling	Activation of enzyme	0.000906			BOK,DAB1,ILK,LCK,MAP2K2,MAPK8,MAPT,PARK7,PCP4,PPM1F,PRDX2,SOD1,TF	13
Cell Signaling, Vitamin and Mineral Metabolism	Handling of Ca2+	0.00284			MICU1,SOD1	2
Cell-To-Cell Signaling and Interaction, Nervous System Development and Function	Neurotransmission	4.8e-05		-0.243	CACNA1D,CDH8,CLCN3,CSPG5,DHCR7,DPYSL2,GABRA4,GABRB2,GAD1,GLS,MAPT,NCS1,PAFAH1B1,PARK7,SNCG,SV2C,UCHL1	17
Cell-To-Cell Signaling and Interaction, Nervous System Development and Function	Synaptic transmission	1.05e-05		-0.832	CDH8,CLCN3,CSPG5,DHCR7,DPYSL2,GABRA4,GABRB2,GAD1,GLS,MAPT,NCS1,PAFAH1B1,PARK7,SNCG,SV2C,UCHL1	16
Cellular Assembly and Organization	Accumulation of filaments	0.0021			MAPT,PAFAH1B1,SOD1	3
Cellular Assembly and Organization	Organization of organelle	0.000466			ALDOA,CFL1,COL3A1,DPYSL2,GPX4,ILK,MAPT,NSFL1C,PAFAH1B1,PARK7,SHROOM2,SNCG,SOD1,SPG7,TF,VANGL2,WASHC1,WDR81,YME1L1	19
Cellular Assembly and Organization	Stabilization of filaments	2.73e-05		0.904	CFL1,DPYSL2,EML2,ILK,LHX1,MAPT,PAFAH1B1,PKM	8
Cellular Assembly and Organization	Translocation of filaments	0.000625			MAPT,PAFAH1B1	2
Cellular Assembly and Organization	Transport of mitochondria	0.000243			MAPT,SOD1,SPAST,UCHL1	4
Cellular Assembly and Organization	Transport of transport vesicles	0.00164			OSBPL1A,SCYL1,SOD1	3
Cellular Assembly and Organization	Transport of vesicles	2.29e-07		-0.524	DPYSL2,ILK,MAPT,OSBPL1A,PAFAH1B1,PFN2,SCAMP5,SCYL1,SNCG,SOD1,SPAST	11
Cellular Assembly and Organization, Cellular Compromise	Depolymerization of filaments	0.00177		-1.24	CFL1,DPYSL2,ILK,MAPT,SHROOM2	5
Cellular Assembly and Organization, Cellular Compromise	Formation of cellular inclusion bodies	7.46e-05		1.092	HPRT1,HSPA1A/HSPA1B,HSPA4,MAPT,SNCG,SOD1,UCHL1	7
Cellular Assembly and Organization, Cellular Compromise	Formation of fibrillar inclusions	0.000315			MAPT,SOD1	2
Cellular Assembly and Organization, Cellular Compromise, Cellular Function and Maintenance	Breakage of microtubules	0.000625			MAPT,SPAST	2
Cellular Assembly and Organization, Cellular Function and Maintenance	Attachment of microtubules	0.00323			GCC2,MAPT,PAFAH1B1	3
Cellular Assembly and Organization, Cellular Function and Maintenance	Growth of microtubules	0.00235			EML2,MAPT,PDE4DIP	3
Cellular Assembly and Organization, Cellular Function and Maintenance	Microtubule dynamics	6.89e-06		1.037	ACAP2,ARHGEF6,CALML3,CDC20,CDKL3,CFL1,CKB,DAB1,DPYSL2,DPYSL3,EML2,FHIT,FSCN1,GCC2,GPX4,HPRT1,ICOS,ILK,INHBA,LHX1,MAP2K2,MAPK8,MAPT,NOS1,PAFAH1B1,PDE4DIP,PFN2,PKM,PRKACB,SOD1,SPAST,SRGAP2,TRAF3IP1,TRIO,TUBA4A,UCHL1,VANGL2,WASHC1,XPO1	39
Cellular Assembly and Organization, Cellular Function and Maintenance	Organization of actin cytoskeleton	0.00291		0.64	ALDOA,ARHGDIA,CFL1,DPYSL2,FSCN1,ILK,PAFAH1B1,SHROOM2,TF,TRIO,VANGL2	11
Cellular Assembly and Organization, Cellular Function and Maintenance	Organization of cellular protrusions	0.000987			CFL1,FSCN1,ILK,VANGL2	4
Cellular Assembly and Organization, Cellular Function and Maintenance	Organization of cytoplasm	3.16e-07		1.371	ACAP2,ALDOA,ARHGDIA,ARHGEF6,CALML3,CDC20,CDKL3,CFL1,CKB,DAB1,DPYSL2,DPYSL3,DYNC1LI1,EML2,FHIT,FSCN1,GCC2,GPX4,HPRT1,ICOS,ILK,INHBA,LCK,LHX1,MAP2K2,MAPK8,MAPT,NOS1,NSFL1C,PAFAH1B1,PARK7,PDE4DIP,PFN2,PKM,PRKACB,SHROOM2,SOD1,SPAST,SPG7,SRGAP2,TF,TRAF3IP1,TRIO,TUBA4A,UCHL1,VANGL2,WASHC1,WDR81,XPO1,YME1L1	50
Cellular Assembly and Organization, Cellular Function and Maintenance	Organization of cytoskeleton	2.08e-06		1.371	ACAP2,ALDOA,ARHGDIA,ARHGEF6,CALML3,CDC20,CDKL3,CFL1,CKB,DAB1,DPYSL2,DPYSL3,DYNC1LI1,EML2,FHIT,FSCN1,GCC2,GPX4,HPRT1,ICOS,ILK,INHBA,LCK,LHX1,MAP2K2,MAPK8,MAPT,NOS1,PAFAH1B1,PDE4DIP,PFN2,PKM,PRKACB,SHROOM2,SOD1,SPAST,SRGAP2,TF,TRAF3IP1,TRIO,TUBA4A,UCHL1,VANGL2,WASHC1,XPO1	45
Cellular Assembly and Organization, Cellular Function and Maintenance	Organization of filaments	0.000432			ALDOA,CFL1,COL3A1,DPYSL2,ILK,MAPT,PAFAH1B1,SHROOM2,SOD1,TF	10
Cellular Assembly and Organization, Cellular Function and Maintenance	Quantity of cellular protrusions	0.000998		0.721	CALML3,FSCN1,GPX4,ILK,MAPT,PFN2,SOD1,SPAST	8
Cellular Assembly and Organization, Cellular Function and Maintenance	Stabilization of microtubules	0.000627		1.048	DPYSL2,EML2,ILK,MAPT,PAFAH1B1,PKM	6
Cellular Assembly and Organization, Cellular Function and Maintenance, Cellular Movement, Nervous System Development and Function	Anterograde axonal transport	0.00356			SOD1,SPAST,SPG7	3
Cellular Assembly and Organization, Cellular Function and Maintenance, Cellular Movement, Nervous System Development and Function	Axonal transport	7.02e-06			MAPK8,MAPT,PAFAH1B1,SOD1,SPAST,SPG7,UCHL1	7
Cellular Assembly and Organization, Cellular Function and Maintenance, Cellular Movement, Nervous System Development and Function	Axonal transport of mitochondria	0.00125			MAPT,SPAST,UCHL1	3
Cellular Assembly and Organization, Cellular Function and Maintenance, Cellular Movement, Nervous System Development and Function	Fast axonal transport	0.000625			MAPK8,MAPT	2
Cellular Assembly and Organization, Cellular Function and Maintenance, Tissue Development	Formation of microtubules	2.26e-05		0.75	DPYSL2,DPYSL3,EML2,FHIT,MAPK8,MAPT,PAFAH1B1,TUBA4A	8
Cellular Assembly and Organization, Nervous System Development and Function	Accumulation of neurofilaments	0.00214			MAPT,SOD1	2
Cellular Assembly and Organization, Neurological Disease	Deposition of amyloid-beta plaques	0.00108			HSPA4,MAPT,PDK1	3
Cellular Assembly and Organization, Tissue Development	Polymerization of filaments	0.00253		-0.508	CFL1,EML2,MAPK8,MAPT,PFN2,TUBA4A,WASHC1	7
Cellular Compromise	Damage of filaments	0.000659			MAPT,SPAST,SRGAP2	3
Cellular Compromise	Degeneration of cells	7.35e-06		-0.045	ARHGDIA,CACNA1D,CLCN3,DPYSL3,FABP3,GABRB2,GPX4,MAPT,NOS1,PARK7,PFKM,SCYL1,SLC4A7,SOD1,SPG7,UCHL1,WDR81	17
Cellular Compromise	Degeneration of mitochondria	0.00214			MAPT,SOD1	2
Cellular Compromise	Disassembly of filaments	0.00147		-0.009	CFL1,DPYSL2,ILK,MAPT,SHROOM2,SPAST	6
Cellular Compromise, Cellular Function and Maintenance	Endoplasmic reticulum stress response	4.31e-05		-0.762	COL3A1,ERO1A,HSPA1A/HSPA1B,MAPK8,MAPT,SCAMP5,SOD1,UBA5,UCHL1,UFL1	10
Cellular Compromise, Cellular Function and Maintenance	Endoplasmic reticulum stress response of cells	0.00186			COL3A1,ERO1A,MAPK8,MAPT,SOD1	5
Cellular Compromise, Connective Tissue Disorders, Organismal Injury and Abnormalities, Tissue Morphology	Degeneration of type IV fibrocyte	0.00154			GABRB2,SLC4A7	2
Cellular Development, Cellular Growth and Proliferation	Arrest in proliferation of leukemia cell lines	0.000925			GLS,INHBA,RUNX1	3
Cellular Development, Cellular Growth and Proliferation, Hematological System Development and Function, Inflammatory Response, Lymphoid Tissue Structure and Development	Expansion of macrophages	0.00284			EGLN1,RUNX1	2
Cellular Development, Cellular Growth and Proliferation, Nervous System Development and Function, Tissue Development	Development of neurons	0.00054		1.514	ADGRL3,CDC20,CDKL3,CFL1,CKB,DAB1,DPYSL2,DPYSL3,DYNC1LI1,GABRB2,HPRT1,ILK,INHBA,LHX1,MAP2K2,MAPK8,MAPT,NOS1,PFN2,RUNX1,SOD1,SPAST,SRGAP2,TRIO,UCHL1	25
Cellular Development, Cellular Growth and Proliferation, Nervous System Development and Function, Tissue Development	Growth of neurites	0.00041		0.894	ACAP2,CSPG5,DPYSL2,DPYSL3,ILK,MAPK8,MAPT,NOS1,PAFAH1B1,PFN2,PTP4A2,SET,SOD1,SPAST,SRGAP2,SYN3,TRIO	17
Cellular Development, Cellular Growth and Proliferation, Nervous System Development and Function, Tissue Development	Outgrowth of neurites	0.000508		0.423	ACAP2,CSPG5,DPYSL2,DPYSL3,ILK,MAPK8,MAPT,PAFAH1B1,PFN2,SET,SOD1,SPAST,SRGAP2,SYN3,TRIO	15
Cellular Development, Embryonic Development, Organismal Development	Differentiation of embryoid body cells	0.00363			MAPK8,RUNX1	2
Cellular Function and Maintenance	Cellular homeostasis	0.000882		1.861	ALB,ALDOA,AMPD3,BOK,CACNA1D,CKB,CLCN3,EGLN1,ERO1A,GABRB2,GDF11,HSPA4,ICOS,INHBA,LAMP1,LCK,LFNG,LXN,MAP2K2,MAPK8,MAPT,NOS1,PAFAH1B2,PARK7,PDK1,PFKM,PGM1,PKM,PRDX2,RRAGA,RUNX1,SCN4A,SLC4A7,SNF8,SOD1,SPG7,TF,USP30,VPS25,WASHC1,XPO1	41
Cellular Function and Maintenance	Homeostasis of muscle cells	0.00108			ALDOA,PFKM,SOD1	3
Cellular Function and Maintenance	Oxidative phosphorylation of tumor cell lines	0.00214			GLS,PKM	2
Cellular Function and Maintenance	Respiration of mitochondria	0.000749			MAPK8,MAPT,PKM,SOD1	4
Cellular Function and Maintenance	Respiration of yeast	0.00154			CBR4,HSD17B8	2
Cellular Movement	Cell movement	1.05e-05		-1.866	Abcb1b,ADGRL3,ALB,ALDOA,ANXA3,AOC3,ARHGDIA,ARHGEF6,CACNA1D,CALML3,CBS/CBSL,CCDC39,CFL1,CLCN3,CNDP2,COL3A1,CSPG5,DAB1,DEK,DPYSL2,DPYSL3,EGLN1,FHIT,FSCN1,GAD1,HSPA1A/HSPA1B,ICOS,IDH1,ILK,INHBA,ITGAD,LCK,LHX1,MAP2K2,MAPK8,MAPT,MYO1E,NOS1,PAFAH1B1,PARK7,PDE4DIP,PDK1,PKM,PPM1F,PRDX2,PTP4A2,RUNX1,SARS,SELENBP1,SHOC2,SHROOM2,SNCG,SOD1,ST3GAL6,SUMO3,TRIO,TUBA1C,UCHL1,WASHC1,WNK1	60
Cellular Movement	Migration of cells	2.21e-05		-1.441	Abcb1b,ADGRL3,ALB,ALDOA,ANXA3,AOC3,ARHGDIA,ARHGEF6,CACNA1D,CALML3,CBS/CBSL,CFL1,CLCN3,CNDP2,COL3A1,CSPG5,DAB1,DEK,DPYSL2,DPYSL3,EGLN1,FHIT,FSCN1,GAD1,HSPA1A/HSPA1B,ICOS,IDH1,ILK,INHBA,ITGAD,LCK,LHX1,MAP2K2,MAPK8,MAPT,NOS1,PAFAH1B1,PARK7,PDE4DIP,PDK1,PKM,PPM1F,PRDX2,PTP4A2,RUNX1,SARS,SHOC2,SHROOM2,SNCG,SOD1,ST3GAL6,SUMO3,TRIO,WASHC1	54
Cellular Movement	Migration of lung cancer cells	0.00284			ILK,PAFAH1B1	2
Cellular Movement, Hematological Disease, Immunological Disease, Inflammatory Disease, Inflammatory Response, Organismal Injury and Abnormalities, Respiratory Disease	Allergic pulmonary eosinophilia	0.000902			ALB,ALDOA,ANXA3,SELENBP1	4
Cellular Movement, Nervous System Development and Function	Cell overmigration of neurons	0.00103			DAB1,PAFAH1B1	2
Cellular Movement, Nervous System Development and Function	Migration of neurons	0.000381		0.548	ADGRL3,COL3A1,CSPG5,DAB1,FSCN1,GAD1,MAPK8,MAPT,NOS1,PAFAH1B1,TRIO	11
Connective Tissue Disorders, Immunological Disease, Inflammatory Disease, Inflammatory Response, Organismal Injury and Abnormalities, Skeletal and Muscular Disorders	Rheumatoid arthritis	0.000869			ALB,ALDOA,BLNK,CACNA1D,COL3A1,DEK,DHODH,GABRA4,GABRB2,GSR,HPRT1,HSD17B8,HSPA1A/HSPA1B,ICOS,LDHB,PADI2,PGK1,PRDX2,SCN4A,SUMO3,TRIO,UFL1,WNK1	23
Connective Tissue Disorders, Inflammatory Disease, Inflammatory Response, Organismal Injury and Abnormalities, Skeletal and Muscular Disorders	Inflammation of joint	0.000372			ALB,ALDOA,BLNK,CACNA1D,COL3A1,DEK,DHODH,EGLN1,GABRA4,GABRB2,GSR,HPRT1,HSD17B8,HSPA1A/HSPA1B,ICOS,LDHB,MAPK8,PADI2,PGK1,PRDX2,SCN4A,SELENBP1,SUMO3,SYN3,TF,TRIO,TUBA1C,TUBA4A,UFL1,WNK1	30
Connective Tissue Disorders, Inflammatory Disease, Organismal Injury and Abnormalities, Skeletal and Muscular Disorders	Rheumatic Disease	0.000445			ALB,ALDOA,BLNK,CACNA1D,COL3A1,DEK,DHODH,EGLN1,GABRA4,GABRB2,GSR,HPRT1,HSD17B8,HSPA1A/HSPA1B,ICOS,LCK,LDHB,MAPK8,MT-CO2,OSBPL1A,PADI2,PGK1,PRDX2,RABGGTB,SCN4A,SELENBP1,SUMO3,SYN3,TF,TRIO,TUBA1C,TUBA4A,UFL1,WNK1	34
Connective Tissue Disorders, Organismal Injury and Abnormalities, Skeletal and Muscular Disorders	Non-traumatic arthropathy	0.000468			ALB,ALDOA,BLNK,CACNA1D,COL3A1,DEK,DHODH,GABRA4,GABRB2,GSR,HPRT1,HSD17B8,HSPA1A/HSPA1B,ICOS,LDHB,PADI2,PGK1,PRDX2,SCN4A,SUMO3,TF,TRIO,TUBA1C,TUBA4A,UFL1,WNK1	26
Developmental Disorder	Overgrowth syndrome	0.00362			IDH1,NOS1,SCN4A,TUBA1C,TUBA4A	5
Developmental Disorder, Hematological Disease, Hereditary Disorder, Metabolic Disease, Neurological Disease, Organismal Injury and Abnormalities, Skeletal and Muscular Disorders	Hyperkalemic periodic paralysis	0.00154			CA1,SCN4A	2
Developmental Disorder, Hematological Disease, Hereditary Disorder, Metabolic Disease, Nutritional Disease, Organismal Injury and Abnormalities, Renal and Urological Disease	Hyperuricemia	0.00284			ALB,HPRT1	2
Developmental Disorder, Hereditary Disorder, Metabolic Disease, Neurological Disease, Organismal Injury and Abnormalities, Skeletal and Muscular Disorders	Hypokalemic periodic paralysis	0.00154			CA1,SCN4A	2
Developmental Disorder, Hereditary Disorder, Organismal Injury and Abnormalities, Skeletal and Muscular Disorders	Paramyotonia congenita	0.00154			CA1,SCN4A	2
Developmental Disorder, Neurological Disease	Syndromic neurodevelopmental disorder	0.00103			ATAD3A,SARS	2
Developmental Disorder, Organismal Injury and Abnormalities, Renal and Urological Disease	Congenital anomalies of kidney and urinary tract	0.00414			ACAA2,ADGRL3,AOC3,ARHGDIA,COL3A1,DPYSL3,GDF11,LAMP1,LHX1,PRKAR1B,WNK1	11
Digestive System Development and Function, Hepatic System Development and Function, Organ Morphology, Organismal Development	Paleness of liver	0.000987			CBS/CBSL,RUNX1,SLC20A1,SOD1	4
Drug Metabolism	Catabolism of xenobiotic	0.000221			CRYZ,GSTM3,GSTM5	3
Drug Metabolism, Endocrine System Development and Function, Lipid Metabolism, Molecular Transport, Small Molecule Biochemistry	Secretion of progesterone	0.00144			CFL1,INHBA,RUNX1	3
Drug Metabolism, Protein Synthesis	Metabolism of glutathione	4.3e-06			GPX4,GSR,GSTM3,GSTM5,IDH1,SOD1	6
Drug Metabolism, Protein Synthesis	Modification of glutathione	0.000625			GSR,SOD1	2
Embryonic Development, Nervous System Development and Function, Organ Development	Stratification of hippocampus	0.000106			DAB1,PAFAH1B1	2
Embryonic Development, Nervous System Development and Function, Organ Development, Organ Morphology, Organismal Development, Tissue Development, Visual System Development and Function	Morphology of eye	0.00364			CBS/CBSL,CLCN3,CSTB,GDF11,GPX4,LCK,MAPK8,MAPT,SLC4A7,SOD1,WDR81	11
Embryonic Development, Organ Development, Organismal Development, Reproductive System Development and Function, Tissue Development	Development of genital organ	0.00303	Increased	2.181	ALB,ARHGDIA,CSDE1,EIF2B4,GPX4,GSR,HSPA4,INHBA,LAMP1,LFNG,LHX1,PAFAH1B1,PAFAH1B2,PTP4A2,SOD1,TF,USP42	17
Embryonic Development, Organ Development, Organismal Development, Reproductive System Development and Function, Tissue Development	Folliculogenesis	0.00311	Increased	2.219	ALB,EIF2B4,INHBA,LFNG,SOD1,TF	6
Embryonic Development, Organ Development, Organismal Development, Reproductive System Development and Function, Tissue Development	Gonadogenesis	0.00377	Increased	2.181	ALB,ARHGDIA,CSDE1,EIF2B4,GPX4,GSR,HSPA4,INHBA,LAMP1,LFNG,PAFAH1B1,PAFAH1B2,PTP4A2,SOD1,TF,USP42	16
Embryonic Development, Organismal Development	Development of head	0.00361		0.32	CBS/CBSL,CFL1,CLCN3,COL3A1,CSTB,DAB1,DHCR7,EGLN1,GABRA4,GABRB2,GAD1,GDF11,GPX4,HPRT1,INHBA,LCK,LHX1,MAP2K2,MAPK8,MAPT,PAFAH1B1,SHROOM2,SLC4A7,SOD1,TRIO,VANGL2,WDR81	27
Endocrine System Development and Function, Organ Morphology, Reproductive System Development and Function, Tissue Morphology	Quantity of granulosa cells	0.00284			INHBA,TF	2
Endocrine System Disorders, Gastrointestinal Disease, Immunological Disease, Inflammatory Disease, Inflammatory Response, Organismal Injury and Abnormalities	Autoimmune pancreatitis	0.000117			ALB,PKM,PRDX2,UCHL1	4
Endocrine System Disorders, Organismal Injury and Abnormalities	Benign thyroid disease	0.00253			ALB,ANXA3,ARHGDIA,PARK7,PRDX2,SCN4A,SELENBP1	7
Endocrine System Disorders, Organismal Injury and Abnormalities	Benign thyroid nodule	4.8e-05			ANXA3,ARHGDIA,PARK7,PRDX2,SELENBP1	5
Energy Production, Molecular Transport, Nucleic Acid Metabolism, Small Molecule Biochemistry	Concentration of ATP	3.4e-05		0.705	ADK,ALDOA,AMPD3,FABP3,LOC100359583/Ptma,MAPT,MICU1,PDK1,PKM	9
Free Radical Scavenging	Generation of reactive oxygen species	0.000395		1.365	ALB,CLCN3,CSTB,DHODH,ERO1A,ILK,NOS1,PDK1,SOD1,TF	10
Free Radical Scavenging	Production of superoxide	0.00311		-1.471	ARHGDIA,CBS/CBSL,MAPK8,MAPT,NOS1,SOD1	6
Free Radical Scavenging	Synthesis of reactive oxygen species	6.47e-05		-0.52	ALB,ARHGDIA,CBS/CBSL,CLCN3,CSTB,DHODH,ERO1A,FNTB,IDH1,ILK,LCK,MAPK8,MAPT,NOS1,PARK7,PDK1,PRDX2,SOD1,TF	19
Free Radical Scavenging, Small Molecule Biochemistry	Generation of hydrogen peroxide	0.000446		1.091	ALB,ERO1A,SOD1,TF	4
Free Radical Scavenging, Small Molecule Biochemistry	Metabolism of hydrogen peroxide	0.00249		0.786	ALB,ERO1A,PARK7,PRDX2,SOD1,TF	6
Gastrointestinal Disease, Hepatic System Disease, Organismal Injury and Abnormalities	Damage of liver	0.00414		-1.732	ADK,ALB,COL3A1,GABRA4,GABRB2,GPX4,HPRT1,INHBA,MAPK8,SOD1	10
Gastrointestinal Disease, Hepatic System Disease, Organismal Injury and Abnormalities	Hepatic injury	0.0038			ADK,ALB,COL3A1,GABRA4,GABRB2,HPRT1,INHBA,MAPK8,SOD1	9
Gastrointestinal Disease, Inflammatory Disease	Crohn disease	0.00118			ALB,CKB,GABRA4,GABRB2,HPRT1,PKM,SPON1,SUMO3,TF,TRIO	10
Hematological Disease	Blood protein disorder	6.1e-05			ALB,ARHGDIA,BLNK,CDC20,COL3A1,DEK,GSR,ICOS,IDH1,INHBA,LAMP1,MAPK8,NOS1,PSMA2,SOD1,SRP54,TF,TRIO,TUBA1C,TUBA4A	20
Hematological Disease	Cytopenia	0.00375			BLNK,GSR,GSTM3,HPRT1,ICOS,LCK,RUNX1,SRP54,ST3GAL6,TUBA1C,TUBA4A,WASHC1	12
Hematological Disease, Immunological Disease	Cytopenia of lymphocytes	0.00284			ICOS,LCK	2
Hematological Disease, Immunological Disease	Leukopenia	0.0016			BLNK,GSR,HPRT1,ICOS,LCK,SRP54,TUBA1C,TUBA4A	8
Hematological Disease, Immunological Disease	Neutropenia	0.000478			GSR,HPRT1,ICOS,SRP54,TUBA1C,TUBA4A	6
Hematological Disease, Immunological Disease	Non-cyclic neutropenia	0.000679			ICOS,SRP54,TUBA1C,TUBA4A	4
Hematological Disease, Metabolic Disease	Hypoproteinemia	0.00383			ALB,ARHGDIA,BLNK,ICOS	4
Hematological Disease, Metabolic Disease, Nutritional Disease	Hemosiderosis	0.00363			CBS/CBSL,PRDX2	2
Hematological Disease, Metabolic Disease, Nutritional Disease	Iron overload	0.00392			CACNA1D,CBS/CBSL,PRDX2	3
Hematological System Development and Function, Immune Cell Trafficking, Inflammatory Response, Tissue Development	Accumulation of monocyte-derived macrophages	0.00103			CBS/CBSL,SOD1	2
Hematological System Development and Function, Lymphoid Tissue Structure and Development, Organ Morphology, Organismal Development, Tissue Morphology	Mass of spleen	0.0041			BOK,EGLN1,ITGAD,PFKM,PRDX2,SELENBP1	6
Hematological System Development and Function, Tissue Morphology	Abnormal quantity of leukocytes	0.00332			ARHGDIA,ARHGEF6,ICOS,ITGAD,LCK	5
Hereditary Disorder, Neurological Disease, Ophthalmic Disease, Organismal Injury and Abnormalities, Psychological Disorders, Skeletal and Muscular Disorders	Progressive supranuclear palsy	0.00127			MAPT,SCN4A,TUBA1C,TUBA4A	4
Hereditary Disorder, Neurological Disease, Organismal Injury and Abnormalities	Autosomal dominant encephalopathy	0.00336			ENO2,MAPT,SCN4A,SCYL1,SOD1,SPAST,TUBA4A,UCHL1	8
Hereditary Disorder, Neurological Disease, Organismal Injury and Abnormalities	Autosomal dominant motor neuron disease	0.00127			GARS,SOD1,TUBA4A,UCHL1	4
Hereditary Disorder, Neurological Disease, Organismal Injury and Abnormalities	Autosomal dominant neuropathy	0.00019			AARS,GARS,SOD1,SPAST,TUBA4A,UCHL1	6
Hereditary Disorder, Neurological Disease, Organismal Injury and Abnormalities	Autosomal recessive ataxia	0.00232			SARS,SCYL1,UBA5,WDR81	4
Hereditary Disorder, Neurological Disease, Organismal Injury and Abnormalities	Familial motor neuron disease	0.000108			GARS,MAPT,NOS1,PARK7,SOD1,TUBA4A,UCHL1	7
Hereditary Disorder, Neurological Disease, Organismal Injury and Abnormalities	Hereditary motor and sensory neuropathy	0.0037			AARS,GAD1,GARS,SPAST,SPG7,UCHL1	6
Hereditary Disorder, Neurological Disease, Organismal Injury and Abnormalities	Hereditary neuropathy	4.26e-06			AARS,GAD1,GARS,MAPT,NOS1,OGT,PARK7,SOD1,SPAST,SPG7,TUBA4A,UCHL1,WNK1,YME1L1	14
Hereditary Disorder, Neurological Disease, Organismal Injury and Abnormalities, Psychological Disorders	Autosomal dominant familial amyotrophic lateral sclerosis	0.00284			SOD1,TUBA4A	2
Hereditary Disorder, Neurological Disease, Organismal Injury and Abnormalities, Psychological Disorders	Familial dementia	0.0032			MAPT,PARK7,SOD1,TUBA4A	4
Hereditary Disorder, Neurological Disease, Organismal Injury and Abnormalities, Psychological Disorders	Familial frontotemporal dementia	0.000925			MAPT,PARK7,TUBA4A	3
Hereditary Disorder, Neurological Disease, Organismal Injury and Abnormalities, Psychological Disorders	Frontotemporal dementia with parkinsonism	0.000315			MAPT,PARK7	2
Hereditary Disorder, Neurological Disease, Organismal Injury and Abnormalities, Psychological Disorders	Pick disease	0.00154			MAPT,PARK7	2
Hereditary Disorder, Neurological Disease, Organismal Injury and Abnormalities, Psychological Disorders, Skeletal and Muscular Disorders	Advanced Huntington disease	0.00154			NOS1,PFN2	2
Hereditary Disorder, Neurological Disease, Organismal Injury and Abnormalities, Psychological Disorders, Skeletal and Muscular Disorders	Autosomal recessive Parkinson disease	0.000547			MAPT,PARK7,UCHL1	3
Hereditary Disorder, Neurological Disease, Organismal Injury and Abnormalities, Psychological Disorders, Skeletal and Muscular Disorders	Huntington's Disease	1.76e-06			CKB,DHCR7,DPYSL3,ENO2,GABRA4,GABRB2,HINT1,HSPA1A/HSPA1B,LDHB,NOS1,PDE4DIP,PFKFB1,PFKM,PFN2,PGK1,PKM,PRDX2,PREPL,SCAMP5,SCN4A,Slc25a1,TRIO,UCHL1,WNK1	24
Hereditary Disorder, Organismal Injury and Abnormalities	MAPT-related disorder	0.000177			MAPT,PARK7,SCN4A,TUBA1C,TUBA4A	5
Hereditary Disorder, Organismal Injury and Abnormalities, Skeletal and Muscular Disorders	Autosomal dominant myopathy	0.00196			AARS,CA1,CFL1,COL3A1,GARS,MAPT,SCN4A,SPAST	8
Hereditary Disorder, Organismal Injury and Abnormalities, Skeletal and Muscular Disorders	Hereditary myopathy	0.000194			AARS,CA1,CFL1,COL3A1,GAD1,GARS,GLDN,HINT1,ILK,MAPT,MICU1,PFN2,PSMA2,SCN4A,SCYL1,SHOC2,SPAST,SPG7,UCHL1	19
Immunological Disease	Systemic autoimmune syndrome	0.00137			ALB,ALDOA,ANXA3,ARHGEF6,BLNK,CA1,CACNA1D,CBS/CBSL,COL3A1,DEK,DHODH,GABRA4,GABRB2,GSR,HPRT1,HSD17B8,HSPA1A/HSPA1B,ICOS,LCK,LDHB,MPG,MT-CO2,OSBPL1A,PADI2,PGK1,PGM1,PRDX2,RABGGTB,SCN4A,SUMO3,TRIO,UFL1,WNK1	33
Infectious Diseases, Neurological Disease, Organismal Injury and Abnormalities, Psychological Disorders, Skeletal and Muscular Disorders	Creutzfeldt-Jakob disease	0.00154			MAPT,TF	2
Inflammatory Disease	Chronic inflammatory disorder	0.000635			ACYP2,ADK,ALB,ALDOA,BLNK,CA1,CACNA1D,CKB,COL3A1,DEK,DHODH,GABRA4,GABRB2,GSR,HPRT1,HSD17B8,HSPA1A/HSPA1B,ICOS,LDHB,PADI2,PGK1,PKM,PRDX2,SCN4A,SPON1,SUMO3,TF,TRIO,UCHL1,UFL1,WNK1	31
Lipid Metabolism, Small Molecule Biochemistry	Fatty acid metabolism	0.00148		1.527	Abcb1b,ACAA2,ACOT7,ALB,CBR4,DAB1,FABP3,FAM213B,GAD1,GPX4,HSD17B8,MAPK8,OSBPL1A,PARK7,PKM,PTGR2,RUNX1,SOD1	18
Lipid Metabolism, Small Molecule Biochemistry	Hydrolysis of 1-oleoyl-2-acetylglycerol	0.000106			PAFAH1B1,PAFAH1B2	2
Lipid Metabolism, Small Molecule Biochemistry	Hydrolysis of platelet activating factor-C16	0.000625			PAFAH1B1,PAFAH1B2	2
Lipid Metabolism, Small Molecule Biochemistry	Synthesis of fatty acid	0.00113		0.97	ACOT7,ALB,CBR4,DAB1,FAM213B,GAD1,HSD17B8,MAPK8,PARK7,PKM,RUNX1,SOD1	12
Lipid Metabolism, Small Molecule Biochemistry	Synthesis of lipid	0.000652		0.393	Abcb1b,ACBD6,ACOT7,ALB,CBR4,DAB1,DHCR7,FAM213B,GAD1,GPX4,GSTA3,HSD17B8,IDH1,INHBA,MAPK8,NCS1,PARK7,PKM,PRDX2,RUNX1,SET,SOD1	22
Metabolic Disease	Deficiency of transferase	0.000625			HPRT1,PGK1	2
Metabolic Disease	Disorder of iron metabolism	0.000749			CACNA1D,CBS/CBSL,PRDX2,TF	4
Metabolic Disease, Neurological Disease, Organismal Injury and Abnormalities, Psychological Disorders	Alzheimer disease	0.000369			ALB,CBS/CBSL,DHCR7,DPYSL2,GABRA4,GABRB2,HSPA1A/HSPA1B,MAPK8,MAPT,MT-CO2,NOS1,PDK1,PRKACB,SELENBP1,SET,SOD1,SPON1,TF,TRIO,UCHL1	20
Metabolic Disease, Neurological Disease, Organismal Injury and Abnormalities, Psychological Disorders	Severe Alzheimer disease	0.00214			MAPK8,MAPT	2
Molecular Transport, RNA Trafficking	Export of snRNA	0.00103			ALB,XPO1	2
Nervous System Development and Function	Coordination	0.00196		0.326	CLCN3,CNTN6,CSTB,NOS1,PAFAH1B1,PARK7,SCYL1,SPAST,SPG7	9
Nervous System Development and Function	Establishment of blood-brain barrier	0.00154			Abcb1b,GSTM3	2
Nervous System Development and Function	Morphology of central nervous system	0.000194			CBS/CBSL,CKB,CLCN3,CNTN6,CSTB,DAB1,DHCR7,DPYSL3,FSCN1,GDF11,HSPA4,LAMP1,LHX1,MAPT,NOS1,PAFAH1B1,PARK7,PCP4,PFN2,SELENBP1,TRIO	21
Nervous System Development and Function	Morphology of nervous system	8.41e-08			CACNA1D,CBS/CBSL,CFL1,CKB,CLCN3,CNTN6,CSTB,DAB1,DHCR7,DPYSL2,DPYSL3,EGLN1,FSCN1,GAD1,GDF11,GLDN,HSPA4,LAMP1,LHX1,MAPT,NCS1,NOS1,OGT,PAFAH1B1,PARK7,PCP4,PFN2,PRKACB,RUNX1,SCAMP5,SCYL1,SELENBP1,SNCG,SOD1,SPAST,SPG7,TRIO,VANGL2	38
Nervous System Development and Function, Neurological Disease	Abnormal morphology of cochlear nerve	0.00363			CACNA1D,SOD1	2
Nervous System Development and Function, Neurological Disease	Abnormal morphology of nervous system	1.88e-05			CACNA1D,CBS/CBSL,CKB,CLCN3,CNTN6,CSTB,DAB1,EGLN1,GAD1,GDF11,GLDN,HSPA4,LHX1,MAPT,NCS1,NOS1,OGT,PAFAH1B1,PARK7,PCP4,PFN2,PRKACB,RUNX1,SCYL1,SOD1,SPAST,SPG7,TRIO,VANGL2	29
Nervous System Development and Function, Organ Morphology, Organismal Development	Length of cerebral cortex	0.000625			DPYSL3,PAFAH1B1	2
Nervous System Development and Function, Organ Morphology, Organismal Development	Morphology of brain	0.000386			CKB,CLCN3,CNTN6,CSTB,DAB1,DHCR7,DPYSL3,FSCN1,HSPA4,LAMP1,LHX1,MAPT,NOS1,PAFAH1B1,PARK7,PCP4,PFN2,SELENBP1,TRIO	19
Nervous System Development and Function, Organ Morphology, Organismal Development	Morphology of forebrain	0.00181			CLCN3,DAB1,FSCN1,LAMP1,LHX1,PAFAH1B1,PARK7,PCP4,PFN2,TRIO	10
Nervous System Development and Function, Organ Morphology, Organismal Development	Morphology of telencephalon	0.00319			CLCN3,DAB1,FSCN1,PAFAH1B1,PARK7,PCP4,PFN2,TRIO	8
Nervous System Development and Function, Skeletal and Muscular System Development and Function	Motor function	0.00249		-1.455	CLCN3,FABP3,HSPA1A/HSPA1B,MAPT,SOD1,SPG7	6
Nervous System Development and Function, Skeletal and Muscular System Development and Function	Neuromuscular activity of organism	0.00292			AARS,UBA5,UCHL1	3
Nervous System Development and Function, Tissue Morphology	Quantity of central nervous system cells	0.00277		-0.294	CLCN3,GDF11,LHX1,MAP2K2,MAPT,PRKAR1B,SOD1	7
Nervous System Development and Function, Tissue Morphology	Quantity of neurons	0.000313		1.481	CACNA1D,CLCN3,GAD1,GDF11,INHBA,LFNG,LHX1,MAPT,NOS1,PAFAH1B1,PFN2,PRKAR1B,SCYL1,SNCG,SOD1,SPAST	16
Neurological Disease	Ataxia	0.000948		-0.254	CSTB,DAB1,ENO2,GLDN,PARK7,SARS,SCN4A,SCYL1,TRIO,UBA5,WDR81	11
Neurological Disease	Cognitive impairment	0.000777		-1.941	ACBD6,ADK,ARHGEF6,CA1,GABRA4,GABRB2,HPRT1,HSPA4,MAPT,NOS1,OGT,PDK1,SCN4A,SOD1,TRIO,UFSP2,WDR81	17
Neurological Disease	Early-onset neurological disorder	0.00219			AARS,CACNA1D,GABRA4,GABRB2,MAPT,PARK7,UBA5,UCHL1	8
Neurological Disease	Late-onset neurological disorder	0.000831			EIF2B4,MAPT,PARK7,SOD1,UCHL1	5
Neurological Disease	Movement Disorders	7.45e-12		-0.638	ALB,CA1,CACNA1D,CKB,CLCN3,CSTB,DAB1,DHCR7,DPYSL3,EGLN1,ENO2,GABRA4,GABRB2,GAD1,GLDN,HINT1,HPRT1,HSPA1A/HSPA1B,LAMP1,LDHB,MAPT,NOS1,OGT,PARK7,PDE4DIP,PDK1,PFKFB1,PFKM,PFN2,PGK1,PKM,PRDX2,PREPL,SARS,SCAMP5,SCN4A,SCYL1,Slc25a1,SNCG,SOD1,SPAST,SUMO3,TRIO,TUBA1C,TUBA4A,UBA5,UCHL1,WDR81,WNK1	49
Neurological Disease	Neurodegeneration	4.57e-07		0.372	CACNA1D,CLCN3,DPYSL2,DPYSL3,EGLN1,FABP3,GABRB2,GPX4,HPRT1,MAPT,NOS1,PARK7,SCYL1,SLC4A7,SOD1,SPG7,UCHL1,WDR81	18
Neurological Disease	Neurological signs	1.72e-07			CACNA1D,CKB,DHCR7,DPYSL3,ENO2,GABRA4,GABRB2,HINT1,HPRT1,HSPA1A/HSPA1B,LDHB,MAPT,NOS1,PDE4DIP,PDK1,PFKFB1,PFKM,PFN2,PGK1,PKM,PRDX2,PREPL,SCAMP5,SCN4A,Slc25a1,SOD1,TRIO,UCHL1,WNK1	29
Neurological Disease	Neuropathy of sciatic nerve	0.000625			OGT,SPG7	2
Neurological Disease	Onset of motor neuron disease	3.66e-05			PARK7,SCYL1,SOD1	3
Neurological Disease	Onset of progressive motor neuropathy	0.00103			PARK7,SOD1	2
Neurological Disease	Pathological denervation	7.28e-06		-0.068	DPYSL3,PARK7,SOD1,UCHL1	4
Neurological Disease	Pathological denervation of neuromuscular junctions	2.11e-05			DPYSL3,SOD1,UCHL1	3
Neurological Disease	Peripheral neuropathy	0.00144			AARS,GAD1,GARS,NOS1,OGT,SPAST,SPG7,UCHL1,WNK1	9
Neurological Disease	Progressive motor neuropathy	1.52e-09			ALB,AMPD3,CACNA1D,COL3A1,DAB1,DHODH,EGLN1,ENO2,FABP3,FHIT,GABRA4,GABRB2,HPRT1,LAMP1,LDHB,MAPT,NOS1,PARK7,PFKP,PGK1,PRDX2,SCN4A,SNCG,SOD1,SUMO3,TF,TUBA1C,TUBA4A,UCHL1	29
Neurological Disease	Progressive neurological disorder	3.47e-09			ALB,AMPD3,CACNA1D,COL3A1,CSTB,DAB1,DHODH,EGLN1,ENO2,FABP3,FHIT,GABRA4,GABRB2,GSR,HPRT1,LAMP1,LDHB,MAPT,NOS1,PARK7,PFKP,PGK1,PRDX2,SCN4A,SNCG,SOD1,SUMO3,TF,TUBA1C,TUBA4A,UCHL1	31
Neurological Disease	Severe movement disorder	0.000106			NOS1,TRIO	2
Neurological Disease	Sporadic motor neuron disease	0.00164			NOS1,SOD1,UCHL1	3
Neurological Disease, Organismal Injury and Abnormalities	Astrocytosis	0.000427		0	ADK,CLCN3,LAMP1,MAPT,SCYL1,SOD1	6
Neurological Disease, Organismal Injury and Abnormalities	Childhood encephalopathy	0.000732			CA1,GABRA4,GABRB2,PNPO,TUBA1C,TUBA4A	6
Neurological Disease, Organismal Injury and Abnormalities	Early-onset encephalopathy	0.000369			AARS,GABRA4,GABRB2,MAPT,PARK7,UBA5,UCHL1	7
Neurological Disease, Organismal Injury and Abnormalities	Epilepsy	0.00033			AARS,CA1,CACNA1D,CSTB,GABRA4,GABRB2,GAD1,HSPA1A/HSPA1B,INHBA,PDE4DIP,PNPO,SCN4A,SV2C,UBA5	14
Neurological Disease, Organismal Injury and Abnormalities	Gliosis	0.00138		-0.246	ADK,CBS/CBSL,CLCN3,LAMP1,MAPT,SCYL1,SOD1	7
Neurological Disease, Organismal Injury and Abnormalities	Late-onset encephalopathy	0.00216			EIF2B4,MAPT,PARK7,UCHL1	4
Neurological Disease, Organismal Injury and Abnormalities	Progressive encephalopathy	5.65e-06			CSTB,DHODH,GSR,HPRT1,MAPT,SCN4A,SOD1,TUBA1C,TUBA4A	9
Neurological Disease, Organismal Injury and Abnormalities	Seizure disorder	1.72e-05		0.601	AARS,ADK,CA1,CACNA1D,CKB,CLCN3,CSTB,GABRA4,GABRB2,GAD1,HSPA1A/HSPA1B,INHBA,MAPT,NOS1,PDE4DIP,PNPO,SARS,SCN4A,SV2C,SYN3,UBA5	21
Neurological Disease, Organismal Injury and Abnormalities	Seizures	1.19e-05		0.601	ADK,CA1,CACNA1D,CKB,CLCN3,CSTB,GABRA4,GABRB2,GAD1,HSPA1A/HSPA1B,INHBA,MAPT,NOS1,PDE4DIP,PNPO,SARS,SCN4A,SV2C,SYN3	19
Neurological Disease, Organismal Injury and Abnormalities	Severe neurodegenerative disorder	0.000167			MAPK8,MAPT,NOS1	3
Neurological Disease, Organismal Injury and Abnormalities	Spinocerebellar disease	0.00238			ENO2,GAD1,SCN4A,SCYL1,SPAST,SPG7,UBA5,UCHL1	8
Neurological Disease, Organismal Injury and Abnormalities	Syndromic encephalopathy	0.0039			GABRA4,GABRB2,IDH1,MAPT,PARK7,PDE4DIP,PKM,SCN4A,TRIO,WDR81	10
Neurological Disease, Organismal Injury and Abnormalities	Tonic-clonic seizure	0.0015			CA1,CLCN3,GABRA4,GABRB2,SYN3	5
Neurological Disease, Organismal Injury and Abnormalities, Psychological Disorders	Amyotrophic lateral sclerosis	1.14e-05			AMPD3,COL3A1,DAB1,FABP3,GABRA4,GABRB2,HPRT1,NOS1,PFKP,SCN4A,SOD1,TF,TUBA4A	13
Neurological Disease, Organismal Injury and Abnormalities, Psychological Disorders	Cerebral degeneration	3.13e-07			AMPD3,COL3A1,DAB1,FABP3,GABRA4,GABRB2,HPRT1,MAPT,NOS1,PARK7,PFKP,SCN4A,SOD1,TF,TUBA1C,TUBA4A	16
Neurological Disease, Organismal Injury and Abnormalities, Psychological Disorders	Dementia	7.01e-06			ALB,CA1,CACNA1D,CBS/CBSL,DHCR7,DPYSL2,GABRA4,GABRB2,GLS,HSPA1A/HSPA1B,MAPK8,MAPT,MT-CO2,NOS1,PARK7,PDK1,PRKACB,SELENBP1,SET,SOD1,SPON1,TF,TRIO,TUBA4A,UCHL1	25
Neurological Disease, Organismal Injury and Abnormalities, Psychological Disorders	Disorder of basal ganglia	2.87e-09			ALB,CACNA1D,CKB,DHCR7,DPYSL3,EGLN1,ENO2,GABRA4,GABRB2,HINT1,HSPA1A/HSPA1B,LAMP1,LDHB,MAPT,NOS1,PARK7,PDE4DIP,PFKFB1,PFKM,PFN2,PGK1,PKM,PRDX2,PREPL,SCAMP5,SCN4A,Slc25a1,SNCG,SOD1,SUMO3,TRIO,TUBA1C,TUBA4A,UCHL1,WNK1	35
Neurological Disease, Organismal Injury and Abnormalities, Psychological Disorders	Frontotemporal lobar degeneration or amyotrophic lateral sclerosis	6.93e-07			AMPD3,COL3A1,DAB1,FABP3,GABRA4,GABRB2,HPRT1,MAPT,NOS1,PARK7,PFKP,SCN4A,SOD1,TF,TUBA4A	15
Neurological Disease, Organismal Injury and Abnormalities, Psychological Disorders	Severe dementia	5.81e-05			MAPK8,MAPT,NOS1	3
Neurological Disease, Organismal Injury and Abnormalities, Psychological Disorders	Tauopathy	9.65e-06			ALB,CBS/CBSL,DHCR7,DPYSL2,GABRA4,GABRB2,HSPA1A/HSPA1B,MAPK8,MAPT,MT-CO2,NOS1,PARK7,PDK1,PRKACB,SCN4A,SELENBP1,SET,SOD1,SPON1,TF,TRIO,TUBA1C,TUBA4A,UCHL1	24
Neurological Disease, Organismal Injury and Abnormalities, Psychological Disorders, Skeletal and Muscular Disorders	Late-onset Parkinson disease	0.00108			MAPT,PARK7,UCHL1	3
Neurological Disease, Organismal Injury and Abnormalities, Psychological Disorders, Skeletal and Muscular Disorders	Parkinson's disease	1.34e-08			ALB,CACNA1D,EGLN1,ENO2,GABRA4,GABRB2,LAMP1,LDHB,MAPT,NOS1,PARK7,PGK1,PRDX2,SNCG,SOD1,SUMO3,TUBA1C,UCHL1	18
Neurological Disease, Psychological Disorders	Bipolar disorder	0.000552			CA1,DPYSL2,GABRA4,GABRB2,GAD1,GPX4,NCS1,NOS1,SCN4A,SUMO3,SYN3	11
Neurological Disease, Psychological Disorders	Schizophrenia	1.08e-05			ACOT7,CA1,COL3A1,DAB1,DPYSL2,GABRA4,GABRB2,GAD1,GOT1,HINT1,HPRT1,MT-CO2,NCS1,NOS1,PCP4,PFN2,PRDX2,SCN4A,SYN3,TF	20
Neurological Disease, Skeletal and Muscular Disorders	Motor dysfunction	0.000386		-1.067	GAD1,HPRT1,MAPT,OGT,PDK1,SCYL1,SOD1	7
Neurological Disease, Skeletal and Muscular Disorders	Neuromuscular disease	1.26e-09			ALB,CACNA1D,CKB,DHCR7,DHODH,DPYSL3,EGLN1,ENO2,FHIT,GABRA4,GABRB2,HINT1,HSPA1A/HSPA1B,ICOS,LAMP1,LDHB,MAPT,NOS1,PARK7,PDE4DIP,PFKFB1,PFKM,PFN2,PGK1,PKM,PRDX2,PREPL,PSMA2,SCAMP5,SCN4A,Slc25a1,SNCG,SOD1,SUMO3,TF,TRIO,TUBA1C,UCHL1,WNK1	39
Neurological Disease, Skeletal and Muscular Disorders	Paralysis	9.79e-05			CA1,GAD1,MAPT,SCN4A,SCYL1,SOD1,SPAST,SPG7,TUBA1C,TUBA4A,UCHL1	11
Nucleic Acid Metabolism	Metabolism of nucleic acid component or derivative	6.87e-05		2	ACAA2,ACOT7,ADK,AK4,ALDOA,AMPD3,CBS/CBSL,DHODH,DPYSL2,FHIT,HPRT1,HSPA1A/HSPA1B,INHBA,MAPT,NOS1,PGK1,PKM,SET,SOD1	19
Nucleic Acid Metabolism, Small Molecule Biochemistry	Biosynthesis of nucleoside triphosphate	0.00189			ADK,AK4,ALDOA,MAPT,PKM,SOD1	6
Nucleic Acid Metabolism, Small Molecule Biochemistry	Consumption of NADPH	0.000315			IDH1,NOS1	2
Nucleic Acid Metabolism, Small Molecule Biochemistry	Metabolism of AMP	0.000315			ADK,AMPD3	2
Nucleic Acid Metabolism, Small Molecule Biochemistry	Metabolism of nucleoside triphosphate	0.000377			ADK,AK4,ALDOA,AMPD3,HSPA1A/HSPA1B,MAPT,PKM,SOD1	8
Nucleic Acid Metabolism, Small Molecule Biochemistry	Metabolism of nucleotide	0.000672		1.732	ACOT7,ADK,AK4,ALDOA,AMPD3,CBS/CBSL,FHIT,HPRT1,HSPA1A/HSPA1B,INHBA,MAPT,NOS1,PKM,SET,SOD1	15
Nucleic Acid Metabolism, Small Molecule Biochemistry	Metabolism of purine nucleotide	0.000115			ACOT7,ADK,AK4,AMPD3,CBS/CBSL,FHIT,HSPA1A/HSPA1B	7
Nucleic Acid Metabolism, Small Molecule Biochemistry	Salvage of nebularine	0.000315			ADK,HPRT1	2
Nucleic Acid Metabolism, Small Molecule Biochemistry	Synthesis of purine nucleotide	0.00174			ACOT7,ADK,ALDOA,HPRT1,MAPT,NOS1,PKM,SOD1	8
Ophthalmic Disease, Organismal Injury and Abnormalities	Ocular lesion	0.00159			CBS/CBSL,LCK,MAP2K2,TUBA1C,TUBA4A	5
Ophthalmic Disease, Organismal Injury and Abnormalities	Ocular motility disorder	0.000981			GABRA4,GABRB2,MAPT,SCN4A,TUBA1C,TUBA4A	6
Ophthalmic Disease, Organismal Injury and Abnormalities	Retinal lesion	0.00265			CBS/CBSL,LCK,TUBA1C,TUBA4A	4
Ophthalmic Disease, Organismal Injury and Abnormalities	Visual disturbance	0.000987			CLCN3,GABRB2,SLC4A7,UFSP2	4
Organ Morphology, Organismal Development, Reproductive System Development and Function	Morphology of ovary	0.0023			ALB,INHBA,LFNG,LHX1,NOS1,SOD1,TF	7
Organ Morphology, Organismal Development, Reproductive System Development and Function	Size of ovarian follicle	0.000123			ALB,INHBA,TF	3
Organ Morphology, Reproductive System Development and Function	Quantity of ovarian follicle	0.00066	Increased	2.205	CBS/CBSL,INHBA,NOS1,SELENBP1,SOD1,TF	6
Organ Morphology, Tissue Morphology, Visual System Development and Function	Quantity of photoreceptors	0.00282		-1.067	CLCN3,GDF11,GPX4,SLC4A7	4
Organismal Development	Development of genitourinary system	0.00377		1.83	ALB,ARHGDIA,CBS/CBSL,CSDE1,EHD3,EIF2B4,GDF11,GPX4,GSR,HSPA4,ILK,INHBA,LAMP1,LFNG,LHX1,MAPK8,MYO1E,NOS1,PAFAH1B1,PAFAH1B2,PTP4A2,SOD1,TF,TRAF3IP1,USP42,VANGL2	26
Organismal Development	Morphology of head	3.1e-05			ACVR1B,CBS/CBSL,CKB,CLCN3,CNTN6,CSTB,DAB1,DHCR7,DPYSL3,FSCN1,GABRB2,GAD1,GDF11,GPX4,HSPA4,INHBA,LAMP1,LCK,LHX1,MAP2K2,MAPK8,MAPT,NOS1,PAFAH1B1,PARK7,PCP4,PFN2,SELENBP1,SLC4A7,SOD1,TRIO,VANGL2,WDR81	33
Organismal Development, Organismal Injury and Abnormalities	Abnormal morphology of head	0.00141			ACVR1B,CBS/CBSL,CKB,CLCN3,CNTN6,CSTB,DAB1,DHCR7,GABRB2,GAD1,GDF11,INHBA,LAMP1,LHX1,MAP2K2,MAPK8,NOS1,PAFAH1B1,PARK7,PCP4,PFN2,SLC4A7,SOD1,TRIO,VANGL2,WDR81	26
Organismal Injury and Abnormalities	Benign lesion	0.000958		-1.751	ALB,ALDOA,ANXA3,ARHGDIA,BOK,CA1,CACNA1D,COL3A1,CRYZ,DHCR7,FHIT,GDF11,HINT1,IDH1,ILK,INHBA,MAP2K2,MAPK8,MT-CO2,OSBPL1A,PARK7,PCP4,PRDX2,PSMA6,RPL27,TUBA1C,TUBA4A	27
Organismal Injury and Abnormalities	Cytosis	3.1e-05		-1.353	ADK,CBS/CBSL,CLCN3,EGLN1,HPRT1,IDH1,LAMP1,LCK,MAPT,PRDX2,RUNX1,SCYL1,SOD1,TF,TUBA1C,TUBA4A	16
Organismal Injury and Abnormalities	Dysplasia	0.0012			ALB,CCDC39,COL3A1,FNTB,GABRA4,GABRB2,GPX4,HPRT1,HSPA1A/HSPA1B,IDH1,LCK,PRKACB,RUNX1,SUMO3,TRAF3IP1,TRIO,UFSP2,XPO1	18
Organismal Injury and Abnormalities	Fatigue	1.52e-05			FABP3,GABRA4,GABRB2,NOS1,SCN4A,TF,TUBA1C,TUBA4A	8
Organismal Injury and Abnormalities	Hypertrophy	0.00333			ADK,CACNA1D,EGLN1,EHD3,FABP3,HPRT1,INHBA,MAPK8,NOS1,PAFAH1B1,PARK7,PFKFB1,PFKM,SNCG,SOD1	15
Organismal Injury and Abnormalities	Nodule	0.000427			ANXA3,ARHGDIA,CBS/CBSL,PARK7,PRDX2,SELENBP1	6
Organismal Injury and Abnormalities	Visceromegaly	0.00227			ADK,CACNA1D,CBS/CBSL,EGLN1,EHD3,FABP3,HPRT1,ICOS,INHBA,MAPK8,NOS1,PARK7,PFKFB1,PFKM,PRDX2,TF	16
Organismal Injury and Abnormalities, Renal and Urological Disease	Chronic kidney disease	0.00144			ADK,CA1,CACNA1D,GABRA4,GABRB2,HPRT1,MYO1E,PSMA6,TUBA1C,TUBA4A	10
Organismal Injury and Abnormalities, Renal and Urological Disease	Failure of kidney	0.00405		0.156	ADK,ALB,ARHGDIA,CACNA1D,GABRA4,GABRB2,GPX4,ILK,MYO1E	9
Organismal Injury and Abnormalities, Renal and Urological Disease	Renal impairment	0.000149		0.156	ADK,ALB,AOC3,ARHGDIA,CA1,CACNA1D,GABRA4,GABRB2,GPX4,ILK,MYO1E,TF	12
Organismal Injury and Abnormalities, Reproductive System Disease	Disorder of pregnancy	0.00038			AOC3,BOK,CA1,CACNA1D,CBS/CBSL,DPYSL3,EGLN1,FIBIN,GSR,GSTA3,ILK,NCS1,PPM1F,PTP4A2,RPL27,SELENBP1,SLC20A1,TUBA1C,TUBA4A,VANGL2	20
Organismal Injury and Abnormalities, Reproductive System Disease	Subfertility	0.00363			GABRB2,GPX4	2
Organismal Injury and Abnormalities, Respiratory Disease	Asbestosis	0.00103			ERO1A,SOD1	2
Organismal Survival	Organismal death	0.000273		-0.557	Abcb1b,ACVR1B,ADK,ALDOA,ARHGDIA,ATAD3A,BLNK,CBS/CBSL,CDC20,CFL1,CKB,CLCN3,COL3A1,DAB1,DHCR7,EGLN1,EHD3,ERO1A,FABP3,FHIT,FNTB,FSCN1,GAD1,GDF11,GLDN,GPX4,HPRT1,ICOS,IDH1,ILK,INHBA,LAMP1,LFNG,LHX1,MAPK8,MAPT,MPG,MYBBP1A,NOS1,PAFAH1B1,PDE4DIP,PFKM,PKM,PRKACB,RUNX1,SCYL1,SELENBP1,SHOC2,SLC20A1,SNCG,SOD1,SUMO3,SVOP,TF,TRIO,UBA5,VANGL2,WASHC1,YME1L1	59
Post-Translational Modification	Nitrosylation of protein	0.00284			NOS1,SOD1	2
Post-Translational Modification, Protein Synthesis, Protein Trafficking	Homotetramerization of protein	2.79e-05			CBR4,CRYZ,GLS,HPRT1,PFKM,PFKP,PKM	7
Post-Translational Modification, Protein Synthesis, Protein Trafficking	Tetramerization of protein	5.28e-05			CBR4,CRYZ,ENO2,GLS,HPRT1,HSD17B8,PFKM,PFKP,PKM	9
Protein Synthesis	Expression of protein	0.00183		-0.287	CBS/CBSL,EIF2B4,EIF5B,HSPA1A/HSPA1B,ICOS,INHBA,LCK,MAPT,MYBBP1A,RPS23,SARS,SOD1	12
Protein Synthesis	Metabolism of peptide	0.000681			GPX4,GSR,GSTM3,GSTM5,IDH1,ILK,MAPK8,PDK1,SOD1	9
Protein Synthesis	Oligomerization	0.00368			BOK,DPYSL3,DYNC1LI1,EHD3,ILK,MAPT,MICU1,PFKM,SOD1,SPAST	10
Protein Synthesis	Polymerization of protein	5.26e-06			BOK,CBR4,CRYZ,DPYSL3,DYNC1LI1,EHD3,ENO2,GLS,GPX4,HPRT1,HSD17B8,ILK,MAPT,MICU1,PFKM,PFKP,PFN2,PKM,SPAST	19
Protein Trafficking	Interaction of protein	0.00104			ALB,CBR4,CRYZ,ENO2,GLS,HPRT1,HSD17B8,PFKM,PFKP,PKM,TF	11
Psychological Disorders	Major affective disorder	0.00199			CA1,DPYSL2,FNTB,GABRA4,GABRB2,GAD1,GPX4,MAPT,NCS1,NOS1,SCN4A,SUMO3,SYN3	13
Psychological Disorders	Mood Disorders	0.00105			ALB,CA1,CACNA1D,DPYSL2,FNTB,GABRA4,GABRB2,GAD1,GPX4,MAPT,NCS1,NOS1,SCN4A,SUMO3,SYN3	15
Psychological Disorders	Opioid-related disorder	0.00135			ADK,CA1,GABRA4,GABRB2,GAD1	5
Psychological Disorders	Schizophrenia spectrum disorder	7.59e-06			ACOT7,CA1,COL3A1,DAB1,DPYSL2,GABRA4,GABRB2,GAD1,GOT1,HINT1,HPRT1,MT-CO2,MYBBP1A,NCS1,NOS1,PCP4,PFN2,PRDX2,SCN4A,SYN3,TF	21
Reproductive System Development and Function	Reproductive capacity	0.000625			GAD1,PTP4A2	2
Respiratory Disease	Sleep apnea syndrome	0.00228			CA1,CACNA1D,GABRA4,GABRB2,NOS1	5
RNA Post-Transcriptional Modification	Processing of tRNA	0.00363			AARS,SARS	2
Small Molecule Biochemistry	Catabolism of heme	0.00284			BLVRA,PRDX2	2
Tissue Morphology	Quantity of cells	0.00258		0.827	Abcb1b,AOC3,ARHGDIA,ARHGEF6,BLNK,CACNA1D,CBS/CBSL,CDC20,CLCN3,EGLN1,GAD1,GDF11,GLS,GPX4,HINT1,ICOS,ILK,INHBA,ITGAD,LCK,LFNG,LHX1,MAP2K2,MAPK8,MAPT,MPG,NOS1,PAFAH1B1,PAFAH1B2,PARK7,PFKM,PFN2,PRDX2,PRKAR1B,RUNX1,SCYL1,SLC20A1,SLC4A7,SNCG,SOD1,SPAST,ST3GAL6,TF	43
Vitamin and Mineral Metabolism	Biosynthesis of pyridoxal phosphate	0.000106			PDXK,PNPO	2
